# Supplementary material for: Cross-linguistic regularities and learner biases reflect “core” mechanics
Source: PLoS One. 2018 Jan 11;13(1):e0184132. doi: 10.1371/journal.pone.0184132 (PMC5764231; doi:10.1371/journal.pone.0184132)
Supplement: S1 File — Includes all data for Experiment 1. (XLS) [file pone.0184132.s001.xls]

## Sheet: Word_learning_Emmanuel_v10.csv
V2	V3	V4	V5	V6	V7	V8	V9	V10	Q1	Q112	Q28	Q21	Q22	Q103	Q104	Q105	Q26	DO-BL-Testblock
ResponseSet	Name	ExternalDataReference	EmailAddress	IPAddress	Status	StartDate	EndDate	Finished	Please read the following agreement to participate. If you agree / with the conditions, simply clic...	In order to facilitate our research, we are interested in knowing certain factors about you. Spec...	Any comments or questions?	You hear the following sentence containing a preposition (in bold and underlined) from a foreign...	You hear the following sentence containing a preposition (in bold / and underlined) from a foreign...	What is your highest level of education?	How old are you?	Do you have any comments about the survey?	What is your native language?	Display Order: Test block
Default Response Set	Anonymous				0	2015-10-30 15:17:59	2015-10-30 15:18:57	1	1		I have read the instructions	1	1	1	2	none	english	Q22|Q21
Default Response Set	Anonymous				0	2015-10-30 15:17:59	2015-10-30 15:19:05	1	1		I have read the instructions	1	2	1	1	no	english	Q21|Q22
Default Response Set	Anonymous				0	2015-10-30 15:17:44	2015-10-30 15:19:51	1	1		I have read the instructions	1	1	1	4	none - thanks	English	Q22|Q21
Default Response Set	Anonymous				0	2015-10-30 15:18:30	2015-10-30 15:19:55	1	1		I have read the instructions	1	1	3	2	no	English	Q21|Q22
Default Response Set	Anonymous				0	2015-10-30 15:19:11	2015-10-30 15:20:29	1	1		I have read the instructions	2	2	2	2	no	English	Q21|Q22
Default Response Set	Anonymous				0	2015-10-30 15:18:33	2015-10-30 15:20:29	1	1		I read the Instructions	2	1	2	1		English	Q22|Q21
Default Response Set	Anonymous				0	2015-10-30 15:19:16	2015-10-30 15:20:37	1	1		I have read the instructions	1	1	2	1		English	Q21|Q22
Default Response Set	Anonymous				0	2015-10-30 15:19:30	2015-10-30 15:20:48	1	1		I have read the instructions	2	1	1	2	thx	english	Q22|Q21
Default Response Set	Anonymous				0	2015-10-30 15:19:34	2015-10-30 15:20:49	1	1	2		1	2	2	2		English	Q22|Q21
Default Response Set	Anonymous				0	2015-10-30 15:18:13	2015-10-30 15:21:18	1	1		I have read the instructions.	1	2	2	1		English	Q22|Q21
Default Response Set	Anonymous				0	2015-10-30 15:19:46	2015-10-30 15:21:31	1	1		no	1	2	1	4	no	English	Q21|Q22
Default Response Set	Anonymous				0	2015-10-30 15:20:05	2015-10-30 15:21:35	1	1	3	no	1	1	1	4	no	english	Q21|Q22
Default Response Set	Anonymous				0	2015-10-30 15:18:25	2015-10-30 15:21:56	1	1		I have read the instructions" in the box labeled "Any comments or questions?" Thank you very much	1	2	1	1	none great survey	english	Q22|Q21
Default Response Set	Anonymous				0	2015-10-30 15:17:52	2015-10-30 15:21:57	1	1		I have read the instructions	1	2	1	2		English	Q22|Q21
Default Response Set	Anonymous				0	2015-10-30 15:21:05	2015-10-30 15:22:13	1	1		I have read the instructions	1	2	2	2	No	English	Q22|Q21
Default Response Set	Anonymous				0	2015-10-30 15:21:11	2015-10-30 15:22:30	1	1		I have read the instructions	2	1	1	2	N/A	English	Q22|Q21
Default Response Set	Anonymous				0	2015-10-30 15:21:24	2015-10-30 15:22:51	1	1		i have read the instructions	1	2	2	2		english	Q22|Q21
Default Response Set	Anonymous				0	2015-10-30 15:21:57	2015-10-30 15:23:02	1	1		I have read the instructions	1	2	2	2		english	Q21|Q22
Default Response Set	Anonymous				0	2015-10-30 15:21:39	2015-10-30 15:23:10	1	1		I have read the instructions	1	2	2	1	Thanks!	English	Q21|Q22
Default Response Set	Anonymous				0	2015-10-30 15:22:08	2015-10-30 15:23:15	1	1		I have read the instructions	1	1	2	2		English	Q21|Q22
Default Response Set	Anonymous				0	2015-10-30 15:22:21	2015-10-30 15:23:17	1	1		I have read the instructions	1	2	3	1		english	Q22|Q21
Default Response Set	Anonymous				0	2015-10-30 15:22:18	2015-10-30 15:23:23	1	1	1	https://yalepsych.qualtrics.com/SE/?SID=SV_5hC8fFN9KIgaOCV	2	2	1	1	https://yalepsych.qualtrics.com/SE/?SID=SV_5hC8fFN9KIgaOCV	https://yalepsych.qualtrics.com/SE/?SID=SV_5hC8fFN9KIgaOCV	Q21|Q22
Default Response Set	Anonymous				0	2015-10-30 15:22:14	2015-10-30 15:23:24	1	1		I have read the instructions	1	2	2	1		English	Q21|Q22
Default Response Set	Anonymous				0	2015-10-30 15:20:29	2015-10-30 15:23:25	1	1		I have read the instructions	2	1	1	1	na	e n glish	Q21|Q22
Default Response Set	Anonymous				0	2015-10-30 15:22:30	2015-10-30 15:23:46	1	1		I have read the instructions	2	2	2	1		English	Q21|Q22
Default Response Set	Anonymous				0	2015-10-30 15:22:18	2015-10-30 15:23:49	1	1		I have read the instructions	1	1	2	2	nope	english	Q21|Q22
Default Response Set	Anonymous				0	2015-10-30 15:21:25	2015-10-30 15:23:51	1	1		I have read the instructions.	1	2	1	2	No	English	Q22|Q21
Default Response Set	Anonymous				0	2015-10-30 15:22:34	2015-10-30 15:23:57	1	1		I have read the instructions	1	2	2	1		english	Q21|Q22
Default Response Set	Anonymous				0	2015-10-30 15:22:50	2015-10-30 15:24:02	1	1		I have read the instructions	1	2	2	1	Nope	English	Q22|Q21
Default Response Set	Anonymous				0	2015-10-30 15:23:16	2015-10-30 15:24:11	1	1		I have read the instructions	2	2	3	2		English	Q22|Q21
Default Response Set	Anonymous				0	2015-10-30 15:22:56	2015-10-30 15:24:12	1	1		I have read the instructions	2	2	2	1	none	English	Q21|Q22
Default Response Set	Anonymous				0	2015-10-30 15:22:07	2015-10-30 15:24:25	1	1		I have read the instructions	1	2	1	4	none	English	Q21|Q22
Default Response Set	Anonymous				0	2015-10-30 15:22:31	2015-10-30 15:24:26	1	1		I have read the instructions	1	2	1	2	Thanks	English	Q22|Q21
Default Response Set	Anonymous				0	2015-10-30 15:23:29	2015-10-30 15:24:33	1	1		I have read the instructions	2	2	1	1		English	Q21|Q22
Default Response Set	Anonymous				0	2015-10-30 15:22:35	2015-10-30 15:24:41	1	1	3	I have read the instructions	2	1	2	1		English	Q22|Q21
Default Response Set	Anonymous				0	2015-10-30 15:23:56	2015-10-30 15:24:49	1	1		I HAVE READ THE INSTRUCTIONS	2	2	3	1		english	Q21|Q22
Default Response Set	Anonymous				0	2015-10-30 15:21:15	2015-10-30 15:24:52	1	1		I have read the instructions	2	1	3	3	no	English	Q22|Q21
Default Response Set	Anonymous				0	2015-10-30 15:23:17	2015-10-30 15:24:52	1	1	1		2	1	1	2		ENGLISH	Q21|Q22
Default Response Set	Anonymous				0	2015-10-30 15:23:11	2015-10-30 15:24:55	1	1		I have read the instructions	1	2	2	1			Q21|Q22
Default Response Set	Anonymous				0	2015-10-30 15:23:10	2015-10-30 15:25:04	1	1		I read the instructions	2	2	2	3	very interesting!	English	Q21|Q22
Default Response Set	Anonymous				0	2015-10-30 15:23:03	2015-10-30 15:25:04	1	1		I have read the instructions	2	2	2	4	no	english	Q21|Q22
Default Response Set	Anonymous				0	2015-10-30 15:24:26	2015-10-30 15:25:08	1	1		I have read the instructions	1	2	2	1		English	Q21|Q22
Default Response Set	Anonymous				0	2015-10-30 15:24:07	2015-10-30 15:25:10	1	1		I have read the instructions	1	1	2	1		English	Q21|Q22
Default Response Set	Anonymous				0	2015-10-30 15:21:32	2015-10-30 15:25:15	1	1		I HAVE READ THE INSTRUCTIONS.	1	1	1	4	I ONLY SPEAK ENGLISH.	ENGLISH	Q22|Q21
Default Response Set	Anonymous				0	2015-10-30 15:22:50	2015-10-30 15:25:17	1	1		I have read the instructions	2	2	2	1	Thanks!	English	Q21|Q22
Default Response Set	Anonymous				0	2015-10-30 15:22:47	2015-10-30 15:25:33	1	1		i have read the intructions	2	1	1	2	no	english	Q21|Q22
Default Response Set	Anonymous				0	2015-10-30 15:23:23	2015-10-30 15:25:39	1	1		I have read the instructions.	1	2	2	1		English	Q22|Q21
Default Response Set	Anonymous				0	2015-10-30 15:24:49	2015-10-30 15:25:39	1	1		I have read the instructions	1	2	2	1		Korean	Q21|Q22
Default Response Set	Anonymous				0	2015-10-30 15:22:38	2015-10-30 15:25:41	1	1		I have read the instructions	1	1	3	3		English	Q22|Q21
Default Response Set	Anonymous				0	2015-10-30 15:24:02	2015-10-30 15:25:41	1	1		I have read the instructions	1	2	2	1		English (American)	Q22|Q21
Default Response Set	Anonymous				0	2015-10-30 15:23:35	2015-10-30 15:25:54	1	1		I read the directions	1	2	2	2	No.	English	Q22|Q21
Default Response Set	Anonymous				0	2015-10-30 15:24:33	2015-10-30 15:26:00	1	1		I have read the instructions	1	2	2	2	none	english	Q22|Q21
Default Response Set	Anonymous				0	2015-10-30 15:23:51	2015-10-30 15:26:04	1	1		I have read the instructions	1	2	1	2		English	Q22|Q21
Default Response Set	Anonymous				0	2015-10-30 15:22:25	2015-10-30 15:26:06	1	1		i have read the instructions	2	2	1	1	thanks for the survey. also i was clueless what was said	english	Q21|Q22
Default Response Set	Anonymous				0	2015-10-30 15:24:58	2015-10-30 15:26:10	1	1		I have read the instructions	2	2	3	1	None	English	Q21|Q22
Default Response Set	Anonymous				0	2015-10-30 15:24:55	2015-10-30 15:26:10	1	1		I have read the instructions	1	2	2	3		English	Q21|Q22
Default Response Set	Anonymous				0	2015-10-30 15:24:25	2015-10-30 15:26:20	1	1		I have read the instructions	2	1	1	1	Thanks for the opportunity!	English	Q22|Q21
Default Response Set	Anonymous				0	2015-10-30 15:22:46	2015-10-30 15:26:21	1	1		I have read the instructions	1	1	1	3		english	Q21|Q22
Default Response Set	Anonymous				0	2015-10-30 15:24:57	2015-10-30 15:26:23	1	1		I have read the instructions.	1	2	2	1		English	Q21|Q22
Default Response Set	Anonymous				0	2015-10-30 15:24:51	2015-10-30 15:26:26	1	1		I have read the instructions	1	2	1	1		english	Q21|Q22
Default Response Set	Anonymous				0	2015-10-30 15:24:44	2015-10-30 15:26:29	1	1		I have read the instructions	1	2	2	2		telugu	Q22|Q21
Default Response Set	Anonymous				0	2015-10-30 15:24:43	2015-10-30 15:26:55	1	1		i have read the instructions	2	1	1	1		english	Q21|Q22
Default Response Set	Anonymous				0	2015-10-30 15:25:49	2015-10-30 15:27:00	1	1		I have read the instructions	1	2	2	2	I have read the instructions	English	Q21|Q22
Default Response Set	Anonymous				0	2015-10-30 15:25:15	2015-10-30 15:27:00	1	1		I have read the instructions.	1	1	2	3	none	english	Q21|Q22
Default Response Set	Anonymous				0	2015-10-30 15:25:33	2015-10-30 15:27:04	1	1		I have read the instructions	2	2	2	2	no	English	Q21|Q22
Default Response Set	Anonymous				0	2015-10-30 15:24:57	2015-10-30 15:27:19	1	1		I have read the instructions	2	2	2	1		English	Q21|Q22
Default Response Set	Anonymous				0	2015-10-30 15:25:14	2015-10-30 15:27:41	1	1		I have read the instructions	1	2	1	1	fun survey. was it an actual language or made up words?	english	Q21|Q22
Default Response Set	Anonymous				0	2015-10-30 15:21:24	2015-10-30 15:27:48	1	1		I have read the instructions.	2	1	1	1		English	Q22|Q21
Default Response Set	Anonymous				0	2015-10-30 15:26:33	2015-10-30 15:28:16	1	1		I have read the instructions.	1	2	2	2		English	Q22|Q21
Default Response Set	Anonymous				0	2015-10-30 15:28:29	2015-10-30 15:30:11	1	1		I have read the instructions	2	2	4	1	no	english	Q21|Q22
Default Response Set	Anonymous				0	2015-10-30 15:28:44	2015-10-30 15:30:27	1	1	2	none	1	2	2	2	nope	english	Q22|Q21
Default Response Set	Anonymous				0	2015-10-30 15:17:56	2015-10-30 15:30:42	1	1		I have read the instructions	1	1	2	1	no	English	Q21|Q22
Default Response Set	Anonymous				0	2015-10-30 15:31:30	2015-10-30 15:32:33	1	1		I have read the instructions	2	1	2	2	no	English	Q21|Q22
Default Response Set	Anonymous				0	2015-10-30 15:32:26	2015-10-30 15:33:38	1	1		I have read the instructions	1	1	2	1		English	Q22|Q21
Default Response Set	Anonymous				0	2015-10-30 15:33:21	2015-10-30 15:34:35	1	1			2	2	2	1		English	Q22|Q21
Default Response Set	Anonymous				0	2015-10-30 15:34:02	2015-10-30 15:36:08	1	1		I have read the instructions	1	1	2	2	no	English	Q21|Q22
Default Response Set	Anonymous				0	2015-10-30 15:35:24	2015-10-30 15:39:11	1	1	3	none	1	2	1	4	no	english	Q21|Q22
Default Response Set	Anonymous				0	2015-10-30 15:38:40	2015-10-30 15:39:46	1	1		I have read the instructions	2	1	2	1		english	Q22|Q21
Default Response Set	Anonymous				0	2015-10-30 15:43:10	2015-10-30 15:45:02	1	1		I read the instructions	1	2	1	1	no	english	Q22|Q21
Default Response Set	Anonymous				0	2015-10-30 15:49:21	2015-10-30 15:50:23	1	1		I have read the instructions	1	2	2	1	No.	English	Q22|Q21
Default Response Set	Anonymous				0	2015-10-30 15:34:40	2015-10-30 15:51:46	1	1		I have read the instructions	1	2	2	1		English	Q21|Q22
Default Response Set	Anonymous				0	2015-10-30 15:53:49	2015-10-30 15:58:44	1	1		I read the instructions	1	2	2	3	ez pz	english	Q22|Q21
Default Response Set	Anonymous				0	2015-10-30 15:24:55	2015-10-30 16:01:04	1	1		I have read the instructions	2	2	2	1	No	English	Q21|Q22
Default Response Set	Anonymous				0	2015-10-30 16:01:51	2015-10-30 16:03:15	1	1		I have read the instructions	1	2	2	1	There was no 'Other' box to input 'I have read the instructions'	English	Q21|Q22
Default Response Set	Anonymous				0	2015-10-30 16:07:17	2015-10-30 16:08:37	1	1		I have read the instructions	2	1	2	2		English	Q21|Q22
Default Response Set	Anonymous				0	2015-10-30 16:12:06	2015-10-30 16:13:16	1	1		I read instructions	1	2	1	1	Thanks	English	Q21|Q22
Default Response Set	Anonymous				0	2015-10-30 16:14:51	2015-10-30 16:15:57	1	1		I have read the instructions	2	2	1	1		english	Q21|Q22
Default Response Set	Anonymous				0	2015-10-30 16:15:59	2015-10-30 16:18:04	1	1		I have read the instructions	1	2	2	2	no	english	Q21|Q22
Default Response Set	Anonymous				0	2015-10-30 16:29:11	2015-10-30 16:30:44	1	1		I have read the instructions	2	2	2	1	no	English	Q22|Q21
Default Response Set	Anonymous				0	2015-10-30 16:39:21	2015-10-30 16:40:37	1	1		I have read the instructions	1	2	2	1	There were no issues	English	Q22|Q21
Default Response Set	Anonymous				0	2015-10-30 16:42:05	2015-10-30 16:43:10	1	1		I have read the instructions	2	2	2	2		English	Q21|Q22
Default Response Set	Anonymous				0	2015-10-30 16:53:59	2015-10-30 16:55:38	1	1		I have read the instructions	1	2	1	3		english	Q21|Q22
Default Response Set	Anonymous				0	2015-10-30 17:26:14	2015-10-30 17:27:13	1	1		I have read the instructions	2	2	2	2	none	english	Q21|Q22
Default Response Set	Anonymous				0	2015-10-30 18:54:51	2015-10-30 18:57:14	1	1		I have read the instructions	2	1	2	3	no comments	english	Q22|Q21
Default Response Set	Anonymous				0	2015-10-30 18:39:47	2015-10-30 18:57:21	1	1		I have read the instructions	2	2	2	1		English	Q21|Q22
Default Response Set	Anonymous				0	2015-10-30 19:05:27	2015-10-30 19:07:19	1	1		I have read the instructions	1	2	1	1	No comments!	English	Q22|Q21
Default Response Set	Anonymous				0	2015-10-30 19:17:22	2015-10-30 19:18:51	1	1		I have read the instructions	1	2	1	1	thanks! :D :D :D :D :) :) :) :)	english	Q22|Q21
Default Response Set	Anonymous				0	2015-10-30 20:17:18	2015-10-30 20:19:04	1	1		I have read the instructions	1	2	2	4	No.	English	Q22|Q21
Default Response Set	Anonymous				0	2015-10-30 21:52:26	2015-10-30 21:55:41	1	1	2	I am interested in this study.	2	1	3	1	It's all about comparision and its cool.	english	Q21|Q22

## Sheet: eliminate attn + non english
V2	V3	V4	V5	V6	V7	V8	V9	V10	Q1	Q112	Q28	Q21	Q22	Q103	Q104	Q105	Q26	DO-BL-Testblock
ResponseSet	Name	ExternalDataReference	EmailAddress	IPAddress	Status	StartDate	EndDate	Finished	Please read the following agreement to participate. If you agree / with the conditions, simply clic...	In order to facilitate our research, we are interested in knowing certain factors about you. Spec...	Any comments or questions?	You hear the following sentence containing a preposition (in bold and underlined) from a foreign...	You hear the following sentence containing a preposition (in bold / and underlined) from a foreign...	What is your highest level of education?	How old are you?	Do you have any comments about the survey?	What is your native language?	Display Order: Test block
Default Response Set	Anonymous				0	2015-10-30 15:17:59	2015-10-30 15:18:57	1	1		I have read the instructions	1	1	1	2	none	english	Q22|Q21
Default Response Set	Anonymous				0	2015-10-30 15:17:59	2015-10-30 15:19:05	1	1		I have read the instructions	1	2	1	1	no	english	Q21|Q22
Default Response Set	Anonymous				0	2015-10-30 15:17:44	2015-10-30 15:19:51	1	1		I have read the instructions	1	1	1	4	none - thanks	English	Q22|Q21
Default Response Set	Anonymous				0	2015-10-30 15:18:30	2015-10-30 15:19:55	1	1		I have read the instructions	1	1	3	2	no	English	Q21|Q22
Default Response Set	Anonymous				0	2015-10-30 15:19:11	2015-10-30 15:20:29	1	1		I have read the instructions	2	2	2	2	no	English	Q21|Q22
Default Response Set	Anonymous				0	2015-10-30 15:18:33	2015-10-30 15:20:29	1	1		I read the Instructions	2	1	2	1		English	Q22|Q21
Default Response Set	Anonymous				0	2015-10-30 15:19:16	2015-10-30 15:20:37	1	1		I have read the instructions	1	1	2	1		English	Q21|Q22
Default Response Set	Anonymous				0	2015-10-30 15:19:30	2015-10-30 15:20:48	1	1		I have read the instructions	2	1	1	2	thx	english	Q22|Q21
Default Response Set	Anonymous				0	2015-10-30 15:18:13	2015-10-30 15:21:18	1	1		I have read the instructions.	1	2	2	1		English	Q22|Q21
Default Response Set	Anonymous				0	2015-10-30 15:18:25	2015-10-30 15:21:56	1	1		I have read the instructions" in the box labeled "Any comments or questions?" Thank you very much	1	2	1	1	none great survey	english	Q22|Q21
Default Response Set	Anonymous				0	2015-10-30 15:17:52	2015-10-30 15:21:57	1	1		I have read the instructions	1	2	1	2		English	Q22|Q21
Default Response Set	Anonymous				0	2015-10-30 15:21:05	2015-10-30 15:22:13	1	1		I have read the instructions	1	2	2	2	No	English	Q22|Q21
Default Response Set	Anonymous				0	2015-10-30 15:21:11	2015-10-30 15:22:30	1	1		I have read the instructions	2	1	1	2	N/A	English	Q22|Q21
Default Response Set	Anonymous				0	2015-10-30 15:21:24	2015-10-30 15:22:51	1	1		i have read the instructions	1	2	2	2		english	Q22|Q21
Default Response Set	Anonymous				0	2015-10-30 15:21:57	2015-10-30 15:23:02	1	1		I have read the instructions	1	2	2	2		english	Q21|Q22
Default Response Set	Anonymous				0	2015-10-30 15:21:39	2015-10-30 15:23:10	1	1		I have read the instructions	1	2	2	1	Thanks!	English	Q21|Q22
Default Response Set	Anonymous				0	2015-10-30 15:22:08	2015-10-30 15:23:15	1	1		I have read the instructions	1	1	2	2		English	Q21|Q22
Default Response Set	Anonymous				0	2015-10-30 15:22:21	2015-10-30 15:23:17	1	1		I have read the instructions	1	2	3	1		english	Q22|Q21
Default Response Set	Anonymous				0	2015-10-30 15:22:14	2015-10-30 15:23:24	1	1		I have read the instructions	1	2	2	1		English	Q21|Q22
Default Response Set	Anonymous				0	2015-10-30 15:20:29	2015-10-30 15:23:25	1	1		I have read the instructions	2	1	1	1	na	e n glish	Q21|Q22
Default Response Set	Anonymous				0	2015-10-30 15:22:30	2015-10-30 15:23:46	1	1		I have read the instructions	2	2	2	1		English	Q21|Q22
Default Response Set	Anonymous				0	2015-10-30 15:22:18	2015-10-30 15:23:49	1	1		I have read the instructions	1	1	2	2	nope	english	Q21|Q22
Default Response Set	Anonymous				0	2015-10-30 15:21:25	2015-10-30 15:23:51	1	1		I have read the instructions.	1	2	1	2	No	English	Q22|Q21
Default Response Set	Anonymous				0	2015-10-30 15:22:34	2015-10-30 15:23:57	1	1		I have read the instructions	1	2	2	1		english	Q21|Q22
Default Response Set	Anonymous				0	2015-10-30 15:22:50	2015-10-30 15:24:02	1	1		I have read the instructions	1	2	2	1	Nope	English	Q22|Q21
Default Response Set	Anonymous				0	2015-10-30 15:23:16	2015-10-30 15:24:11	1	1		I have read the instructions	2	2	3	2		English	Q22|Q21
Default Response Set	Anonymous				0	2015-10-30 15:22:56	2015-10-30 15:24:12	1	1		I have read the instructions	2	2	2	1	none	English	Q21|Q22
Default Response Set	Anonymous				0	2015-10-30 15:22:07	2015-10-30 15:24:25	1	1		I have read the instructions	1	2	1	4	none	English	Q21|Q22
Default Response Set	Anonymous				0	2015-10-30 15:22:31	2015-10-30 15:24:26	1	1		I have read the instructions	1	2	1	2	Thanks	English	Q22|Q21
Default Response Set	Anonymous				0	2015-10-30 15:23:29	2015-10-30 15:24:33	1	1		I have read the instructions	2	2	1	1		English	Q21|Q22
Default Response Set	Anonymous				0	2015-10-30 15:22:35	2015-10-30 15:24:41	1	1	3	I have read the instructions	2	1	2	1		English	Q22|Q21
Default Response Set	Anonymous				0	2015-10-30 15:23:56	2015-10-30 15:24:49	1	1		I HAVE READ THE INSTRUCTIONS	2	2	3	1		english	Q21|Q22
Default Response Set	Anonymous				0	2015-10-30 15:21:15	2015-10-30 15:24:52	1	1		I have read the instructions	2	1	3	3	no	English	Q22|Q21
Default Response Set	Anonymous				0	2015-10-30 15:23:11	2015-10-30 15:24:55	1	1		I have read the instructions	1	2	2	1			Q21|Q22
Default Response Set	Anonymous				0	2015-10-30 15:23:10	2015-10-30 15:25:04	1	1		I read the instructions	2	2	2	3	very interesting!	English	Q21|Q22
Default Response Set	Anonymous				0	2015-10-30 15:23:03	2015-10-30 15:25:04	1	1		I have read the instructions	2	2	2	4	no	english	Q21|Q22
Default Response Set	Anonymous				0	2015-10-30 15:24:26	2015-10-30 15:25:08	1	1		I have read the instructions	1	2	2	1		English	Q21|Q22
Default Response Set	Anonymous				0	2015-10-30 15:24:07	2015-10-30 15:25:10	1	1		I have read the instructions	1	1	2	1		English	Q21|Q22
Default Response Set	Anonymous				0	2015-10-30 15:21:32	2015-10-30 15:25:15	1	1		I HAVE READ THE INSTRUCTIONS.	1	1	1	4	I ONLY SPEAK ENGLISH.	ENGLISH	Q22|Q21
Default Response Set	Anonymous				0	2015-10-30 15:22:50	2015-10-30 15:25:17	1	1		I have read the instructions	2	2	2	1	Thanks!	English	Q21|Q22
Default Response Set	Anonymous				0	2015-10-30 15:22:47	2015-10-30 15:25:33	1	1		i have read the intructions	2	1	1	2	no	english	Q21|Q22
Default Response Set	Anonymous				0	2015-10-30 15:23:23	2015-10-30 15:25:39	1	1		I have read the instructions.	1	2	2	1		English	Q22|Q21
Default Response Set	Anonymous				0	2015-10-30 15:22:38	2015-10-30 15:25:41	1	1		I have read the instructions	1	1	3	3		English	Q22|Q21
Default Response Set	Anonymous				0	2015-10-30 15:24:02	2015-10-30 15:25:41	1	1		I have read the instructions	1	2	2	1		English (American)	Q22|Q21
Default Response Set	Anonymous				0	2015-10-30 15:23:35	2015-10-30 15:25:54	1	1		I read the directions	1	2	2	2	No.	English	Q22|Q21
Default Response Set	Anonymous				0	2015-10-30 15:24:33	2015-10-30 15:26:00	1	1		I have read the instructions	1	2	2	2	none	english	Q22|Q21
Default Response Set	Anonymous				0	2015-10-30 15:23:51	2015-10-30 15:26:04	1	1		I have read the instructions	1	2	1	2		English	Q22|Q21
Default Response Set	Anonymous				0	2015-10-30 15:22:25	2015-10-30 15:26:06	1	1		i have read the instructions	2	2	1	1	thanks for the survey. also i was clueless what was said	english	Q21|Q22
Default Response Set	Anonymous				0	2015-10-30 15:24:58	2015-10-30 15:26:10	1	1		I have read the instructions	2	2	3	1	None	English	Q21|Q22
Default Response Set	Anonymous				0	2015-10-30 15:24:55	2015-10-30 15:26:10	1	1		I have read the instructions	1	2	2	3		English	Q21|Q22
Default Response Set	Anonymous				0	2015-10-30 15:24:25	2015-10-30 15:26:20	1	1		I have read the instructions	2	1	1	1	Thanks for the opportunity!	English	Q22|Q21
Default Response Set	Anonymous				0	2015-10-30 15:22:46	2015-10-30 15:26:21	1	1		I have read the instructions	1	1	1	3		english	Q21|Q22
Default Response Set	Anonymous				0	2015-10-30 15:24:57	2015-10-30 15:26:23	1	1		I have read the instructions.	1	2	2	1		English	Q21|Q22
Default Response Set	Anonymous				0	2015-10-30 15:24:51	2015-10-30 15:26:26	1	1		I have read the instructions	1	2	1	1		english	Q21|Q22
Default Response Set	Anonymous				0	2015-10-30 15:24:43	2015-10-30 15:26:55	1	1		i have read the instructions	2	1	1	1		english	Q21|Q22
Default Response Set	Anonymous				0	2015-10-30 15:25:49	2015-10-30 15:27:00	1	1		I have read the instructions	1	2	2	2	I have read the instructions	English	Q21|Q22
Default Response Set	Anonymous				0	2015-10-30 15:25:15	2015-10-30 15:27:00	1	1		I have read the instructions.	1	1	2	3	none	english	Q21|Q22
Default Response Set	Anonymous				0	2015-10-30 15:25:33	2015-10-30 15:27:04	1	1		I have read the instructions	2	2	2	2	no	English	Q21|Q22
Default Response Set	Anonymous				0	2015-10-30 15:24:57	2015-10-30 15:27:19	1	1		I have read the instructions	2	2	2	1		English	Q21|Q22
Default Response Set	Anonymous				0	2015-10-30 15:25:14	2015-10-30 15:27:41	1	1		I have read the instructions	1	2	1	1	fun survey. was it an actual language or made up words?	english	Q21|Q22
Default Response Set	Anonymous				0	2015-10-30 15:21:24	2015-10-30 15:27:48	1	1		I have read the instructions.	2	1	1	1		English	Q22|Q21
Default Response Set	Anonymous				0	2015-10-30 15:26:33	2015-10-30 15:28:16	1	1		I have read the instructions.	1	2	2	2		English	Q22|Q21
Default Response Set	Anonymous				0	2015-10-30 15:28:29	2015-10-30 15:30:11	1	1		I have read the instructions	2	2	4	1	no	english	Q21|Q22
Default Response Set	Anonymous				0	2015-10-30 15:17:56	2015-10-30 15:30:42	1	1		I have read the instructions	1	1	2	1	no	English	Q21|Q22
Default Response Set	Anonymous				0	2015-10-30 15:31:30	2015-10-30 15:32:33	1	1		I have read the instructions	2	1	2	2	no	English	Q21|Q22
Default Response Set	Anonymous				0	2015-10-30 15:32:26	2015-10-30 15:33:38	1	1		I have read the instructions	1	1	2	1		English	Q22|Q21
Default Response Set	Anonymous				0	2015-10-30 15:34:02	2015-10-30 15:36:08	1	1		I have read the instructions	1	1	2	2	no	English	Q21|Q22
Default Response Set	Anonymous				0	2015-10-30 15:38:40	2015-10-30 15:39:46	1	1		I have read the instructions	2	1	2	1		english	Q22|Q21
Default Response Set	Anonymous				0	2015-10-30 15:43:10	2015-10-30 15:45:02	1	1		I read the instructions	1	2	1	1	no	english	Q22|Q21
Default Response Set	Anonymous				0	2015-10-30 15:49:21	2015-10-30 15:50:23	1	1		I have read the instructions	1	2	2	1	No.	English	Q22|Q21
Default Response Set	Anonymous				0	2015-10-30 15:34:40	2015-10-30 15:51:46	1	1		I have read the instructions	1	2	2	1		English	Q21|Q22
Default Response Set	Anonymous				0	2015-10-30 15:53:49	2015-10-30 15:58:44	1	1		I read the instructions	1	2	2	3	ez pz	english	Q22|Q21
Default Response Set	Anonymous				0	2015-10-30 15:24:55	2015-10-30 16:01:04	1	1		I have read the instructions	2	2	2	1	No	English	Q21|Q22
Default Response Set	Anonymous				0	2015-10-30 16:01:51	2015-10-30 16:03:15	1	1		I have read the instructions	1	2	2	1	There was no 'Other' box to input 'I have read the instructions'	English	Q21|Q22
Default Response Set	Anonymous				0	2015-10-30 16:07:17	2015-10-30 16:08:37	1	1		I have read the instructions	2	1	2	2		English	Q21|Q22
Default Response Set	Anonymous				0	2015-10-30 16:12:06	2015-10-30 16:13:16	1	1		I read instructions	1	2	1	1	Thanks	English	Q21|Q22
Default Response Set	Anonymous				0	2015-10-30 16:14:51	2015-10-30 16:15:57	1	1		I have read the instructions	2	2	1	1		english	Q21|Q22
Default Response Set	Anonymous				0	2015-10-30 16:15:59	2015-10-30 16:18:04	1	1		I have read the instructions	1	2	2	2	no	english	Q21|Q22
Default Response Set	Anonymous				0	2015-10-30 16:29:11	2015-10-30 16:30:44	1	1		I have read the instructions	2	2	2	1	no	English	Q22|Q21
Default Response Set	Anonymous				0	2015-10-30 16:39:21	2015-10-30 16:40:37	1	1		I have read the instructions	1	2	2	1	There were no issues	English	Q22|Q21
Default Response Set	Anonymous				0	2015-10-30 16:42:05	2015-10-30 16:43:10	1	1		I have read the instructions	2	2	2	2		English	Q21|Q22
Default Response Set	Anonymous				0	2015-10-30 16:53:59	2015-10-30 16:55:38	1	1		I have read the instructions	1	2	1	3		english	Q21|Q22
Default Response Set	Anonymous				0	2015-10-30 17:26:14	2015-10-30 17:27:13	1	1		I have read the instructions	2	2	2	2	none	english	Q21|Q22
Default Response Set	Anonymous				0	2015-10-30 18:54:51	2015-10-30 18:57:14	1	1		I have read the instructions	2	1	2	3	no comments	english	Q22|Q21
Default Response Set	Anonymous				0	2015-10-30 18:39:47	2015-10-30 18:57:21	1	1		I have read the instructions	2	2	2	1		English	Q21|Q22
Default Response Set	Anonymous				0	2015-10-30 19:05:27	2015-10-30 19:07:19	1	1		I have read the instructions	1	2	1	1	No comments!	English	Q22|Q21
Default Response Set	Anonymous				0	2015-10-30 19:17:22	2015-10-30 19:18:51	1	1		I have read the instructions	1	2	1	1	thanks! :D :D :D :D :) :) :) :)	english	Q22|Q21
Default Response Set	Anonymous				0	2015-10-30 20:17:18	2015-10-30 20:19:04	1	1		I have read the instructions	1	2	2	4	No.	English	Q22|Q21
												54	60
												88	88
						participant	mech response q1?	mech response q2?	%mechanical	% non mechanical
							1	0	0.5	0.5
							1	1	1	0
							1	0	0.5	0.5
							1	0	0.5	0.5
							0	1	0.5	0.5
							0	0	0	1
							1	0	0.5	0.5
							0	0	0	1
							1	1	1	0
							1	1	1	0
							1	1	1	0
							1	1	1	0
							0	0	0	1
							1	1	1	0
							1	1	1	0
							1	1	1	0
							1	0	0.5	0.5
							1	1	1	0
							1	1	1	0
							0	0	0	1
							0	1	0.5	0.5
							1	0	0.5	0.5
							1	1	1	0
							1	1	1	0
							1	1	1	0
							0	1	0.5	0.5
							0	1	0.5	0.5
							1	1	1	0
							1	1	1	0
							0	1	0.5	0.5
							0	0	0	1
							0	1	0.5	0.5
							0	0	0	1
							1	1	1	0
							0	1	0.5	0.5
							0	1	0.5	0.5
							1	1	1	0
							1	0	0.5	0.5
							1	0	0.5	0.5
							0	1	0.5	0.5
							0	0	0	1
							1	1	1	0
							1	0	0.5	0.5
							1	1	1	0
							1	1	1	0
							1	1	1	0
							1	1	1	0
							0	1	0.5	0.5
							0	1	0.5	0.5
							1	1	1	0
							0	0	0	1
							1	0	0.5	0.5
							1	1	1	0
							1	1	1	0
							0	0	0	1
							1	1	1	0
							1	0	0.5	0.5
							0	1	0.5	0.5
							0	1	0.5	0.5
							1	1	1	0
							0	0	0	1
							1	1	1	0
							0	1	0.5	0.5
							1	0	0.5	0.5
							0	0	0	1
							1	0	0.5	0.5
							1	0	0.5	0.5
							0	0	0	1
							1	1	1	0
							1	1	1	0
							1	1	1	0
							1	1	1	0
							0	1	0.5	0.5
							1	1	1	0
							0	0	0	1
							1	1	1	0
							0	1	0.5	0.5
							1	1	1	0
							0	1	0.5	0.5
							1	1	1	0
							0	1	0.5	0.5
							1	1	1	0
							0	1	0.5	0.5
							0	0	0	1
							0	1	0.5	0.5
							1	1	1	0
							1	1	1	0
							1	1	1	0
						avg	0.613636	0.681818	0.647727	0.352273
									0.364826
