# Supplementary material for: Cross-linguistic regularities and learner biases reflect “core” mechanics
Source: PLoS One. 2018 Jan 11;13(1):e0184132. doi: 10.1371/journal.pone.0184132 (PMC5764231; doi:10.1371/journal.pone.0184132)
Supplement: S2 File — Includes all data for Experiment 2. (XLS) [file pone.0184132.s002.xls]

## Sheet: raw
V2	V3	V4	V5	V6	V7	V8	V9	V10	Q1	Q112	Q28	Q21	Q22	Q119	Q124	Q103	Q104	Q105	Q26	DO-BR-FL_18	DO-BL-Testblock	DO-BL-Testblock2	DO-BL-Testblock3
ResponseSet	Name	ExternalDataReference	EmailAddress	IPAddress	Status	StartDate	EndDate	Finished	Please read the following agreement to participate. If you agree / with the conditions, simply clic...	In order to facilitate our research, we are interested in knowing certain factors about you. Spec...	Any comments or questions?	You hear the following sentence containing a preposition (in bold and underlined) from a foreign...	You hear the following sentence containing a preposition (in bold / and underlined) from a foreign...	You hear the following sentence containing a preposition (in bold and underlined) from a foreign...	You hear the following sentence containing a preposition (in bold and underlined) from a foreign...	What is your highest level of education?	How old are you?	Do you have any comments about the survey?	What is your native language?	Display Order: Block Randomizer FL_18	Display Order: Test block	Display Order: Test block 2	Display Order: Test block 3
Default Response Set	Anonymous				0	2016-01-14 18:12:37	2016-01-14 18:13:40	1	1		I have read the instructions	1	2	3	2	2	1		english	Test block 3|Test block 2	Q22|Q21	Q119	Q124
Default Response Set	Anonymous				0	2016-01-14 18:12:34	2016-01-14 18:14:32	1	1		I have read the instructions	1	1	3	1	2	1		English	Test block 2|Test block 3	Q21|Q22	Q119	Q124
Default Response Set	Anonymous				0	2016-01-14 18:13:31	2016-01-14 18:15:11	1	1	2		2	1	1	2	2	1		English	Test block 2|Test block 3	Q21|Q22	Q119	Q124
Default Response Set	Anonymous				0	2016-01-14 18:13:19	2016-01-14 18:15:12	1	1		I have read the instructions	1	2	1	1	3	2		English	Test block 3|Test block 2	Q22|Q21	Q119	Q124
Default Response Set	Anonymous				0	2016-01-14 18:13:06	2016-01-14 18:15:36	1	1		I have read the instructions	1	2	1	1	2	2	No, thank you.	English	Test block 3|Test block 2	Q21|Q22	Q119	Q124
Default Response Set	Anonymous				0	2016-01-14 18:14:32	2016-01-14 18:15:40	1	1	1	None	2	2	3	2	2	1	None	English	Test block 3|Test block 2	Q22|Q21	Q119	Q124
Default Response Set	Anonymous				0	2016-01-14 18:13:45	2016-01-14 18:15:41	1	1		I have attended university.	1	1	1	2	2	2	none	English	Test block 3|Test block 2	Q22|Q21	Q119	Q124
Default Response Set	Anonymous				0	2016-01-14 18:12:42	2016-01-14 18:15:43	1	1		I have read the instructions	1	2	1	2	2	1		English	Test block 2|Test block 3	Q22|Q21	Q119	Q124
Default Response Set	Anonymous				0	2016-01-14 18:14:15	2016-01-14 18:15:43	1	1		I have read the instructions	1	2	1	2	2	2	no	english	Test block 3|Test block 2	Q22|Q21	Q119	Q124
Default Response Set	Anonymous				0	2016-01-14 18:14:36	2016-01-14 18:15:55	1	1		I have read the instructions	2	2	1	1	2	1	n/a	English	Test block 2|Test block 3	Q21|Q22	Q119	Q124
Default Response Set	Anonymous				0	2016-01-14 18:13:43	2016-01-14 18:15:55	1	1		I have read the instructions.	1	2	1	2	1	1		english	Test block 2|Test block 3	Q22|Q21	Q119	Q124
Default Response Set	Anonymous				0	2016-01-14 18:14:18	2016-01-14 18:16:03	1	1		I have read the instructions	2	1	3	1	2	2	No	English	Test block 3|Test block 2	Q21|Q22	Q119	Q124
Default Response Set	Anonymous				0	2016-01-14 18:13:54	2016-01-14 18:16:06	1	1		I have read the instructions	1	2	1	2	1	2	no	English	Test block 2|Test block 3	Q22|Q21	Q119	Q124
Default Response Set	Anonymous				0	2016-01-14 18:13:27	2016-01-14 18:16:14	1	1		I have read the instructions	2	2	3	2	1	3		English	Test block 2|Test block 3	Q22|Q21	Q119	Q124
Default Response Set	Anonymous				0	2016-01-14 18:15:00	2016-01-14 18:16:15	1	1		I have read the instructions	1	2	1	1	3	1		English	Test block 2|Test block 3	Q22|Q21	Q119	Q124
Default Response Set	Anonymous				0	2016-01-14 18:12:36	2016-01-14 18:16:16	1	1		I have read the instructions.	1	2	1	1	1	3	It was interesting.	English	Test block 2|Test block 3	Q22|Q21	Q119	Q124
Default Response Set	Anonymous				0	2016-01-14 18:13:18	2016-01-14 18:16:20	1	1		I have read the instructions	2	2	1	1	2	2		English	Test block 3|Test block 2	Q21|Q22	Q119	Q124
Default Response Set	Anonymous				0	2016-01-14 18:13:18	2016-01-14 18:16:21	1	1		I have read the instructions	1	2	1	1	1	4		English	Test block 3|Test block 2	Q22|Q21	Q119	Q124
Default Response Set	Anonymous				0	2016-01-14 18:14:02	2016-01-14 18:16:26	1	1		I have read the instructions	1	2	1	2	2	1	n/a	English	Test block 2|Test block 3	Q21|Q22	Q119	Q124
Default Response Set	Anonymous				0	2016-01-14 18:14:15	2016-01-14 18:16:32	1	1		I have read the instructions	1	2	1	2	3	2		English	Test block 2|Test block 3	Q22|Q21	Q119	Q124
Default Response Set	Anonymous				0	2016-01-14 18:14:45	2016-01-14 18:16:44	1	1		I have read the instructions	2	1	1	2	1	2	enjoyed taking it	english	Test block 3|Test block 2	Q22|Q21	Q119	Q124
Default Response Set	Anonymous				0	2016-01-14 18:14:13	2016-01-14 18:16:45	1	1		I have read the instructions	1	1	1	1	1	4	Thank you	English	Test block 3|Test block 2	Q21|Q22	Q119	Q124
Default Response Set	Anonymous				0	2016-01-14 18:15:27	2016-01-14 18:16:56	1	1		I have read the instructions	2	1	1	1	2	1		english	Test block 2|Test block 3	Q21|Q22	Q119	Q124
Default Response Set	Anonymous				0	2016-01-14 18:15:04	2016-01-14 18:16:59	1	1		I have read the instructions	1	2	1	1	1	1	thank you	English	Test block 3|Test block 2	Q21|Q22	Q119	Q124
Default Response Set	Anonymous				0	2016-01-14 18:14:42	2016-01-14 18:17:11	1	1		I have read the instructions.	1	2	1	1	3	3		English	Test block 2|Test block 3	Q22|Q21	Q119	Q124
Default Response Set	Anonymous				0	2016-01-14 18:14:21	2016-01-14 18:17:12	1	1		I have read the instructions	2	1	3	2	2	1		English	Test block 3|Test block 2	Q22|Q21	Q119	Q124
Default Response Set	Anonymous				0	2016-01-14 18:14:58	2016-01-14 18:17:16	1	1		I have read the instructions	1	2	1	1	2	1	none	English	Test block 2|Test block 3	Q22|Q21	Q119	Q124
Default Response Set	Anonymous				0	2016-01-14 18:15:10	2016-01-14 18:17:16	1	1		I have read the instructions	1	2	1	2	2	3	no	English	Test block 3|Test block 2	Q22|Q21	Q119	Q124
Default Response Set	Anonymous				0	2016-01-14 18:16:08	2016-01-14 18:17:22	1	1		I have read the instructions" in the box labeled	1	2	3	1	2	1		English	Test block 3|Test block 2	Q22|Q21	Q119	Q124
Default Response Set	Anonymous				0	2016-01-14 18:15:28	2016-01-14 18:17:26	1	1		I have read the instructions	1	1	1	2	1	1	No	English	Test block 2|Test block 3	Q21|Q22	Q119	Q124
Default Response Set	Anonymous				0	2016-01-14 18:15:04	2016-01-14 18:17:29	1	1		I have read the instructions	2	2	1	1	2	3		English	Test block 3|Test block 2	Q22|Q21	Q119	Q124
Default Response Set	Anonymous				0	2016-01-14 18:16:33	2016-01-14 18:17:44	1	1		I have read the instructions	1	2	1	2	2	1	no	english	Test block 2|Test block 3	Q21|Q22	Q119	Q124
Default Response Set	Anonymous				0	2016-01-14 18:15:07	2016-01-14 18:17:51	1	1		I have read the instructions	2	2	1	1	2	2		English	Test block 3|Test block 2	Q22|Q21	Q119	Q124
Default Response Set	Anonymous				0	2016-01-14 18:14:17	2016-01-14 18:18:16	1	1		I have read the instructions	1	2	1	1	1	3		English	Test block 2|Test block 3	Q22|Q21	Q119	Q124
Default Response Set	Anonymous				0	2016-01-14 18:15:38	2016-01-14 18:18:26	1	1		I have read the instructions	1	2	1	1	1	4	no	english	Test block 3|Test block 2	Q22|Q21	Q119	Q124
Default Response Set	Anonymous				0	2016-01-14 18:15:23	2016-01-14 18:18:29	1	1		I have read the instructions	2	1	1	2	4	3	No	English	Test block 2|Test block 3	Q22|Q21	Q119	Q124
Default Response Set	Anonymous				0	2016-01-14 18:14:59	2016-01-14 18:18:29	1	1		I have read the instructions	1	1	1	2	1	4	THANKS	ENGLISH	Test block 2|Test block 3	Q21|Q22	Q119	Q124
Default Response Set	Anonymous				0	2016-01-14 18:17:07	2016-01-14 18:18:34	1	1		I have read the instructions	1	2	1	1	1	1		English	Test block 2|Test block 3	Q22|Q21	Q119	Q124
Default Response Set	Anonymous				0	2016-01-14 18:16:46	2016-01-14 18:19:19	1	1		I have read the instructions	2	1	3	1	1	1	ty	english	Test block 2|Test block 3	Q21|Q22	Q119	Q124
Default Response Set	Anonymous				0	2016-01-14 18:17:22	2016-01-14 18:19:19	1	1	3		2	1	1	2	1	3		English	Test block 2|Test block 3	Q21|Q22	Q119	Q124
Default Response Set	Anonymous				0	2016-01-14 18:17:45	2016-01-14 18:19:34	1	1		I have read the instructions	1	2	3	1	2	1		English	Test block 2|Test block 3	Q22|Q21	Q119	Q124
Default Response Set	Anonymous				0	2016-01-14 18:15:31	2016-01-14 18:19:39	1	1		I have read the instructions.	1	2	1	1	2	4	No.	English	Test block 3|Test block 2	Q22|Q21	Q119	Q124
Default Response Set	Anonymous				0	2016-01-14 18:14:31	2016-01-14 18:19:51	1	1		I have read the instructions	1	2	1	1	2	2	Not a clue what any of those words mean	English	Test block 2|Test block 3	Q21|Q22	Q119	Q124
Default Response Set	Anonymous				0	2016-01-14 18:18:48	2016-01-14 18:20:34	1	1		I have read the instructions	1	2	1	2	1	1	different	English	Test block 3|Test block 2	Q21|Q22	Q119	Q124
Default Response Set	Anonymous				0	2016-01-14 18:19:01	2016-01-14 18:20:43	1	1		I have read the directions	1	2	1	1	2	1		English	Test block 3|Test block 2	Q22|Q21	Q119	Q124
Default Response Set	Anonymous				0	2016-01-14 18:18:40	2016-01-14 18:20:57	1	1		I have read the instructions	1	2	1	2	2	1		english	Test block 3|Test block 2	Q21|Q22	Q119	Q124
Default Response Set	Anonymous				0	2016-01-14 18:18:12	2016-01-14 18:21:00	1	1		I have read the instructions	2	2	1	2	1	1	No	English	Test block 2|Test block 3	Q22|Q21	Q119	Q124
Default Response Set	Anonymous				0	2016-01-14 18:13:17	2016-01-14 18:21:03	1	1	2	No	1	2	1	1	2	3	No	English	Test block 2|Test block 3	Q22|Q21	Q119	Q124
Default Response Set	Anonymous				0	2016-01-14 18:20:00	2016-01-14 18:21:10	1	1		I have read the instructions	2	1	1	2	2	1		english	Test block 2|Test block 3	Q21|Q22	Q119	Q124
Default Response Set	Anonymous				0	2016-01-14 18:21:13	2016-01-14 18:22:41	1	1		I have read the instructions	1	2	1	1	2	2	No comments	English	Test block 2|Test block 3	Q21|Q22	Q119	Q124
Default Response Set	Anonymous				0	2016-01-14 18:21:52	2016-01-14 18:23:47	1	1		I have read the instructions	2	1	1	1	3	1	Thank you!	English	Test block 2|Test block 3	Q22|Q21	Q119	Q124
Default Response Set	Anonymous				0	2016-01-14 18:22:16	2016-01-14 18:23:52	1	1		I have read the instructions	1	1	1	1	2	3	thanks!	English	Test block 3|Test block 2	Q21|Q22	Q119	Q124
Default Response Set	Anonymous				0	2016-01-14 18:23:03	2016-01-14 18:24:47	1	1		i read the instructions	1	2	1	1	3	3		English	Test block 3|Test block 2	Q21|Q22	Q119	Q124
Default Response Set	Anonymous				0	2016-01-14 18:13:23	2016-01-14 18:25:21	1	1		I have read the instructions.	2	1	3	1	2	1	Keep this up!	English	Test block 3|Test block 2	Q22|Q21	Q119	Q124
Default Response Set	Anonymous				0	2016-01-14 18:22:59	2016-01-14 18:25:24	1	1		I have read the instructions	1	2	1	2	1	3		english	Test block 2|Test block 3	Q22|Q21	Q119	Q124
Default Response Set	Anonymous				0	2016-01-14 18:23:51	2016-01-14 18:25:48	1	1		I have read the instructions	1	1	1	2	1	1		English	Test block 2|Test block 3	Q22|Q21	Q119	Q124
Default Response Set	Anonymous				0	2016-01-14 18:18:52	2016-01-14 18:26:37	1	1		I have read the instructions	1	2	1	1	2	2	no comments	English	Test block 3|Test block 2	Q21|Q22	Q119	Q124
Default Response Set	Anonymous				0	2016-01-14 18:22:41	2016-01-14 18:27:10	1	1		I have read the instructions	2	1	3	2	1	1		English	Test block 3|Test block 2	Q21|Q22	Q119	Q124
Default Response Set	Anonymous				0	2016-01-14 18:25:37	2016-01-14 18:27:25	1	1		I have read the instructions	2	1	3	1	1	1		english	Test block 2|Test block 3	Q22|Q21	Q119	Q124
Default Response Set	Anonymous				0	2016-01-14 18:25:25	2016-01-14 18:27:27	1	1		I have read the instructions	1	2	1	1	1	1		English	Test block 2|Test block 3	Q21|Q22	Q119	Q124
Default Response Set	Anonymous				0	2016-01-14 18:23:01	2016-01-14 18:27:29	1	1		I have read the instructions	1	2	1	2	1	2		english	Test block 2|Test block 3	Q22|Q21	Q119	Q124
Default Response Set	Anonymous				0	2016-01-14 18:25:58	2016-01-14 18:27:48	1	1		I read the instructions.	1	2	1	1	1	1		English	Test block 2|Test block 3	Q22|Q21	Q119	Q124
Default Response Set	Anonymous				0	2016-01-14 18:25:56	2016-01-14 18:28:04	1	1		I have read the instructions	1	2	1	1	2	1		English	Test block 3|Test block 2	Q22|Q21	Q119	Q124
Default Response Set	Anonymous				0	2016-01-14 18:26:19	2016-01-14 18:28:09	1	1		I have read the instructions	1	1	1	2	1	3	no	english	Test block 2|Test block 3	Q22|Q21	Q119	Q124
Default Response Set	Anonymous				0	2016-01-14 18:26:36	2016-01-14 18:28:14	1	1	2	i have read the instructions	1	2	1	2	2	2	it was interesting	english	Test block 2|Test block 3	Q21|Q22	Q119	Q124
Default Response Set	Anonymous				0	2016-01-14 18:27:13	2016-01-14 18:28:23	1	1		I have read the instructions	1	2	1	2	2	1		English	Test block 2|Test block 3	Q22|Q21	Q119	Q124
Default Response Set	Anonymous				0	2016-01-14 18:26:40	2016-01-14 18:28:24	1	1		I have read the instructions	2	1	3	1	1	1		english	Test block 2|Test block 3	Q22|Q21	Q119	Q124
Default Response Set	Anonymous				0	2016-01-14 18:27:13	2016-01-14 18:28:31	1	1		I have read the instructions.	1	2	3	2	2	1		Spanish	Test block 2|Test block 3	Q22|Q21	Q119	Q124
Default Response Set	Anonymous				0	2016-01-14 18:26:11	2016-01-14 18:28:32	1	1		i have read the instructions	2	2	1	1	1	3		english	Test block 3|Test block 2	Q21|Q22	Q119	Q124
Default Response Set	Anonymous				0	2016-01-14 18:26:38	2016-01-14 18:28:35	1	1		I have read the instructions	1	1	1	1	2	1		English	Test block 3|Test block 2	Q22|Q21	Q119	Q124
Default Response Set	Anonymous				0	2016-01-14 18:27:12	2016-01-14 18:28:38	1	1		I have read the instructions	1	2	1	1	2	2	no	English	Test block 3|Test block 2	Q22|Q21	Q119	Q124
Default Response Set	Anonymous				0	2016-01-14 18:27:13	2016-01-14 18:28:40	1	1		I read the instructions	1	1	3	2	1	2		English	Test block 2|Test block 3	Q21|Q22	Q119	Q124
Default Response Set	Anonymous				0	2016-01-14 18:27:29	2016-01-14 18:28:42	1	1		I have read the instructions	2	2	1	2	1	1		English	Test block 2|Test block 3	Q21|Q22	Q119	Q124
Default Response Set	Anonymous				0	2016-01-14 18:26:18	2016-01-14 18:28:52	1	1		I have read the instructions	2	1	1	2	2	1	No, thank you.	English	Test block 3|Test block 2	Q21|Q22	Q119	Q124
Default Response Set	Anonymous				0	2016-01-14 18:27:23	2016-01-14 18:29:02	1	1		I have read the instructions.	2	1	3	1	1	1	No.	English	Test block 2|Test block 3	Q22|Q21	Q119	Q124
Default Response Set	Anonymous				0	2016-01-14 18:27:32	2016-01-14 18:29:03	1	1		I have read the instructions	1	1	1	1	2	1		English	Test block 3|Test block 2	Q21|Q22	Q119	Q124
Default Response Set	Anonymous				0	2016-01-14 18:27:18	2016-01-14 18:29:08	1	1		I have read the instructions	1	2	3	1	1	3	no	English	Test block 3|Test block 2	Q22|Q21	Q119	Q124
Default Response Set	Anonymous				0	2016-01-14 18:27:17	2016-01-14 18:29:15	1	1		I have read the instructions	1	2	1	2	1	2		English	Test block 2|Test block 3	Q22|Q21	Q119	Q124
Default Response Set	Anonymous				0	2016-01-14 18:27:50	2016-01-14 18:29:15	1	1		I have read the instructions	1	1	3	2	1	2	Thanks for the HIT!	English	Test block 2|Test block 3	Q22|Q21	Q119	Q124
Default Response Set	Anonymous				0	2016-01-14 18:28:02	2016-01-14 18:29:15	1	1		I have read the instructions	2	2	1	1	2	1		English	Test block 3|Test block 2	Q21|Q22	Q119	Q124
Default Response Set	Anonymous				0	2016-01-14 18:27:52	2016-01-14 18:29:35	1	1		I have read the instructions.	2	2	1	1	2	1	No.	English	Test block 2|Test block 3	Q21|Q22	Q119	Q124
Default Response Set	Anonymous				0	2016-01-14 18:27:15	2016-01-14 18:29:47	1	1		I have read the instructions	1	2	3	2	2	1		english	Test block 2|Test block 3	Q21|Q22	Q119	Q124
Default Response Set	Anonymous				0	2016-01-14 18:28:05	2016-01-14 18:29:55	1	1		I have read the instructions	1	1	1	2	1	2	no	english	Test block 3|Test block 2	Q21|Q22	Q119	Q124
Default Response Set	Anonymous				0	2016-01-14 18:27:15	2016-01-14 18:30:21	1	1		I have read the instructions	1	2	1	1	1	4		English	Test block 3|Test block 2	Q22|Q21	Q119	Q124
Default Response Set	Anonymous				0	2016-01-14 18:27:22	2016-01-14 18:30:27	1	1		I have read the instructions.	1	2	1	1	2	2	Interesting study! Thanks!	English	Test block 3|Test block 2	Q22|Q21	Q119	Q124
Default Response Set	Anonymous				0	2016-01-14 18:28:26	2016-01-14 18:30:29	1	1		I have read the instructions	2	1	1	1	2	1	no	English	Test block 2|Test block 3	Q21|Q22	Q119	Q124
Default Response Set	Anonymous				0	2016-01-14 18:27:27	2016-01-14 18:30:36	1	1		I read the instructions	2	1	3	2	1	1		English	Test block 2|Test block 3	Q21|Q22	Q119	Q124
Default Response Set	Anonymous				0	2016-01-14 18:28:23	2016-01-14 18:30:42	1	1	2	Yes I have read the instructions	2	2	1	2	2	1	i have read the instructions :)	English	Test block 3|Test block 2	Q22|Q21	Q119	Q124
Default Response Set	Anonymous				0	2016-01-14 18:27:52	2016-01-14 18:30:44	1	1		I have read the instructions	2	2	1	2	1	1		English	Test block 2|Test block 3	Q21|Q22	Q119	Q124
Default Response Set	Anonymous				0	2016-01-14 18:28:48	2016-01-14 18:30:46	1	1	1	Sorry, I don't have any questions.	1	2	1	1	2	2	Thank you for letting me participated in the survey.	Vietnamese	Test block 3|Test block 2	Q21|Q22	Q119	Q124
Default Response Set	Anonymous				0	2016-01-14 18:27:45	2016-01-14 18:30:48	1	1		I have read the instructions	1	1	1	1	2	3	very interesting	English	Test block 2|Test block 3	Q21|Q22	Q119	Q124
Default Response Set	Anonymous				0	2016-01-14 18:29:19	2016-01-14 18:30:57	1	1		I have read the instructions	1	1	3	2	1	1		english	Test block 3|Test block 2	Q22|Q21	Q119	Q124
Default Response Set	Anonymous				0	2016-01-14 18:29:12	2016-01-14 18:30:59	1	1		I have read the instructions	1	2	1	2	3	2	No	English	Test block 3|Test block 2	Q21|Q22	Q119	Q124
Default Response Set	Anonymous				0	2016-01-14 18:27:48	2016-01-14 18:31:11	1	1		I have read the instructions	1	1	3	1	1	1		English	Test block 2|Test block 3	Q21|Q22	Q119	Q124
Default Response Set	Anonymous				0	2016-01-14 18:28:40	2016-01-14 18:31:14	1	1		i have read the instructions	1	1	1	1	3	4	no	english	Test block 3|Test block 2	Q21|Q22	Q119	Q124
Default Response Set	Anonymous				0	2016-01-14 18:29:20	2016-01-14 18:31:14	1	1		I have read the instructions	1	2	1	1	2	1		English	Test block 2|Test block 3	Q21|Q22	Q119	Q124
Default Response Set	Anonymous				0	2016-01-14 18:29:58	2016-01-14 18:31:31	1	1		I have read the instructions	2	2	1	1	2	1		english	Test block 3|Test block 2	Q22|Q21	Q119	Q124
Default Response Set	Anonymous				0	2016-01-14 18:28:29	2016-01-14 18:31:36	1	1		I have read the instructions	2	2	1	1	1	1		English	Test block 2|Test block 3	Q22|Q21	Q119	Q124
Default Response Set	Anonymous				0	2016-01-14 18:28:39	2016-01-14 18:31:39	1	1		i have read the instructions	1	2	1	1	1	1	No	English	Test block 2|Test block 3	Q22|Q21	Q119	Q124
Default Response Set	Anonymous				0	2016-01-14 18:29:37	2016-01-14 18:31:54	1	1		I have read the instructions	1	2	1	2	1	1	none	English	Test block 3|Test block 2	Q21|Q22	Q119	Q124

## Sheet: Remove nonattentive nonnative
V2	V3	V4	V5	V6	V7	V8	V9	V10	Q1	Q112	Q28	Q21	Q22	Q119	Q124	Q103	Q104	Q105	Q26	DO-BR-FL_18	DO-BL-Testblock	DO-BL-Testblock2	DO-BL-Testblock3
ResponseSet	Name	ExternalDataReference	EmailAddress	IPAddress	Status	StartDate	EndDate	Finished	Please read the following agreement to participate. If you agree / with the conditions, simply clic...	In order to facilitate our research, we are interested in knowing certain factors about you. Spec...	Any comments or questions?	You hear the following sentence containing a preposition (in bold and underlined) from a foreign...	You hear the following sentence containing a preposition (in bold / and underlined) from a foreign...	You hear the following sentence containing a preposition (in bold and underlined) from a foreign...	You hear the following sentence containing a preposition (in bold and underlined) from a foreign...	What is your highest level of education?	How old are you?	Do you have any comments about the survey?	What is your native language?	Display Order: Block Randomizer FL_18	Display Order: Test block	Display Order: Test block 2	Display Order: Test block 3
Default Response Set	Anonymous				0	2016-01-14 18:12:37	2016-01-14 18:13:40	1	1		I have read the instructions	1	2	3	2	2	1		english	Test block 3|Test block 2	Q22|Q21	Q119	Q124
Default Response Set	Anonymous				0	2016-01-14 18:12:34	2016-01-14 18:14:32	1	1		I have read the instructions	1	1	3	1	2	1		English	Test block 2|Test block 3	Q21|Q22	Q119	Q124
Default Response Set	Anonymous				0	2016-01-14 18:13:19	2016-01-14 18:15:12	1	1		I have read the instructions	1	2	1	1	3	2		English	Test block 3|Test block 2	Q22|Q21	Q119	Q124
Default Response Set	Anonymous				0	2016-01-14 18:13:06	2016-01-14 18:15:36	1	1		I have read the instructions	1	2	1	1	2	2	No, thank you.	English	Test block 3|Test block 2	Q21|Q22	Q119	Q124
Default Response Set	Anonymous				0	2016-01-14 18:13:45	2016-01-14 18:15:41	1	1		I have attended university.	1	1	1	2	2	2	none	English	Test block 3|Test block 2	Q22|Q21	Q119	Q124
Default Response Set	Anonymous				0	2016-01-14 18:12:42	2016-01-14 18:15:43	1	1		I have read the instructions	1	2	1	2	2	1		English	Test block 2|Test block 3	Q22|Q21	Q119	Q124
Default Response Set	Anonymous				0	2016-01-14 18:14:15	2016-01-14 18:15:43	1	1		I have read the instructions	1	2	1	2	2	2	no	english	Test block 3|Test block 2	Q22|Q21	Q119	Q124
Default Response Set	Anonymous				0	2016-01-14 18:14:36	2016-01-14 18:15:55	1	1		I have read the instructions	2	2	1	1	2	1	n/a	English	Test block 2|Test block 3	Q21|Q22	Q119	Q124
Default Response Set	Anonymous				0	2016-01-14 18:13:43	2016-01-14 18:15:55	1	1		I have read the instructions.	1	2	1	2	1	1		english	Test block 2|Test block 3	Q22|Q21	Q119	Q124
Default Response Set	Anonymous				0	2016-01-14 18:14:18	2016-01-14 18:16:03	1	1		I have read the instructions	2	1	3	1	2	2	No	English	Test block 3|Test block 2	Q21|Q22	Q119	Q124
Default Response Set	Anonymous				0	2016-01-14 18:13:54	2016-01-14 18:16:06	1	1		I have read the instructions	1	2	1	2	1	2	no	English	Test block 2|Test block 3	Q22|Q21	Q119	Q124
Default Response Set	Anonymous				0	2016-01-14 18:13:27	2016-01-14 18:16:14	1	1		I have read the instructions	2	2	3	2	1	3		English	Test block 2|Test block 3	Q22|Q21	Q119	Q124
Default Response Set	Anonymous				0	2016-01-14 18:15:00	2016-01-14 18:16:15	1	1		I have read the instructions	1	2	1	1	3	1		English	Test block 2|Test block 3	Q22|Q21	Q119	Q124
Default Response Set	Anonymous				0	2016-01-14 18:12:36	2016-01-14 18:16:16	1	1		I have read the instructions.	1	2	1	1	1	3	It was interesting.	English	Test block 2|Test block 3	Q22|Q21	Q119	Q124
Default Response Set	Anonymous				0	2016-01-14 18:13:18	2016-01-14 18:16:20	1	1		I have read the instructions	2	2	1	1	2	2		English	Test block 3|Test block 2	Q21|Q22	Q119	Q124
Default Response Set	Anonymous				0	2016-01-14 18:13:18	2016-01-14 18:16:21	1	1		I have read the instructions	1	2	1	1	1	4		English	Test block 3|Test block 2	Q22|Q21	Q119	Q124
Default Response Set	Anonymous				0	2016-01-14 18:14:02	2016-01-14 18:16:26	1	1		I have read the instructions	1	2	1	2	2	1	n/a	English	Test block 2|Test block 3	Q21|Q22	Q119	Q124
Default Response Set	Anonymous				0	2016-01-14 18:14:15	2016-01-14 18:16:32	1	1		I have read the instructions	1	2	1	2	3	2		English	Test block 2|Test block 3	Q22|Q21	Q119	Q124
Default Response Set	Anonymous				0	2016-01-14 18:14:45	2016-01-14 18:16:44	1	1		I have read the instructions	2	1	1	2	1	2	enjoyed taking it	english	Test block 3|Test block 2	Q22|Q21	Q119	Q124
Default Response Set	Anonymous				0	2016-01-14 18:14:13	2016-01-14 18:16:45	1	1		I have read the instructions	1	1	1	1	1	4	Thank you	English	Test block 3|Test block 2	Q21|Q22	Q119	Q124
Default Response Set	Anonymous				0	2016-01-14 18:15:27	2016-01-14 18:16:56	1	1		I have read the instructions	2	1	1	1	2	1		english	Test block 2|Test block 3	Q21|Q22	Q119	Q124
Default Response Set	Anonymous				0	2016-01-14 18:15:04	2016-01-14 18:16:59	1	1		I have read the instructions	1	2	1	1	1	1	thank you	English	Test block 3|Test block 2	Q21|Q22	Q119	Q124
Default Response Set	Anonymous				0	2016-01-14 18:14:42	2016-01-14 18:17:11	1	1		I have read the instructions.	1	2	1	1	3	3		English	Test block 2|Test block 3	Q22|Q21	Q119	Q124
Default Response Set	Anonymous				0	2016-01-14 18:14:21	2016-01-14 18:17:12	1	1		I have read the instructions	2	1	3	2	2	1		English	Test block 3|Test block 2	Q22|Q21	Q119	Q124
Default Response Set	Anonymous				0	2016-01-14 18:14:58	2016-01-14 18:17:16	1	1		I have read the instructions	1	2	1	1	2	1	none	English	Test block 2|Test block 3	Q22|Q21	Q119	Q124
Default Response Set	Anonymous				0	2016-01-14 18:15:10	2016-01-14 18:17:16	1	1		I have read the instructions	1	2	1	2	2	3	no	English	Test block 3|Test block 2	Q22|Q21	Q119	Q124
Default Response Set	Anonymous				0	2016-01-14 18:16:08	2016-01-14 18:17:22	1	1		I have read the instructions" in the box labeled	1	2	3	1	2	1		English	Test block 3|Test block 2	Q22|Q21	Q119	Q124
Default Response Set	Anonymous				0	2016-01-14 18:15:28	2016-01-14 18:17:26	1	1		I have read the instructions	1	1	1	2	1	1	No	English	Test block 2|Test block 3	Q21|Q22	Q119	Q124
Default Response Set	Anonymous				0	2016-01-14 18:15:04	2016-01-14 18:17:29	1	1		I have read the instructions	2	2	1	1	2	3		English	Test block 3|Test block 2	Q22|Q21	Q119	Q124
Default Response Set	Anonymous				0	2016-01-14 18:16:33	2016-01-14 18:17:44	1	1		I have read the instructions	1	2	1	2	2	1	no	english	Test block 2|Test block 3	Q21|Q22	Q119	Q124
Default Response Set	Anonymous				0	2016-01-14 18:15:07	2016-01-14 18:17:51	1	1		I have read the instructions	2	2	1	1	2	2		English	Test block 3|Test block 2	Q22|Q21	Q119	Q124
Default Response Set	Anonymous				0	2016-01-14 18:14:17	2016-01-14 18:18:16	1	1		I have read the instructions	1	2	1	1	1	3		English	Test block 2|Test block 3	Q22|Q21	Q119	Q124
Default Response Set	Anonymous				0	2016-01-14 18:15:38	2016-01-14 18:18:26	1	1		I have read the instructions	1	2	1	1	1	4	no	english	Test block 3|Test block 2	Q22|Q21	Q119	Q124
Default Response Set	Anonymous				0	2016-01-14 18:15:23	2016-01-14 18:18:29	1	1		I have read the instructions	2	1	1	2	4	3	No	English	Test block 2|Test block 3	Q22|Q21	Q119	Q124
Default Response Set	Anonymous				0	2016-01-14 18:14:59	2016-01-14 18:18:29	1	1		I have read the instructions	1	1	1	2	1	4	THANKS	ENGLISH	Test block 2|Test block 3	Q21|Q22	Q119	Q124
Default Response Set	Anonymous				0	2016-01-14 18:17:07	2016-01-14 18:18:34	1	1		I have read the instructions	1	2	1	1	1	1		English	Test block 2|Test block 3	Q22|Q21	Q119	Q124
Default Response Set	Anonymous				0	2016-01-14 18:16:46	2016-01-14 18:19:19	1	1		I have read the instructions	2	1	3	1	1	1	ty	english	Test block 2|Test block 3	Q21|Q22	Q119	Q124
Default Response Set	Anonymous				0	2016-01-14 18:17:45	2016-01-14 18:19:34	1	1		I have read the instructions	1	2	3	1	2	1		English	Test block 2|Test block 3	Q22|Q21	Q119	Q124
Default Response Set	Anonymous				0	2016-01-14 18:15:31	2016-01-14 18:19:39	1	1		I have read the instructions.	1	2	1	1	2	4	No.	English	Test block 3|Test block 2	Q22|Q21	Q119	Q124
Default Response Set	Anonymous				0	2016-01-14 18:14:31	2016-01-14 18:19:51	1	1		I have read the instructions	1	2	1	1	2	2	Not a clue what any of those words mean	English	Test block 2|Test block 3	Q21|Q22	Q119	Q124
Default Response Set	Anonymous				0	2016-01-14 18:18:48	2016-01-14 18:20:34	1	1		I have read the instructions	1	2	1	2	1	1	different	English	Test block 3|Test block 2	Q21|Q22	Q119	Q124
Default Response Set	Anonymous				0	2016-01-14 18:19:01	2016-01-14 18:20:43	1	1		I have read the directions	1	2	1	1	2	1		English	Test block 3|Test block 2	Q22|Q21	Q119	Q124
Default Response Set	Anonymous				0	2016-01-14 18:18:40	2016-01-14 18:20:57	1	1		I have read the instructions	1	2	1	2	2	1		english	Test block 3|Test block 2	Q21|Q22	Q119	Q124
Default Response Set	Anonymous				0	2016-01-14 18:18:12	2016-01-14 18:21:00	1	1		I have read the instructions	2	2	1	2	1	1	No	English	Test block 2|Test block 3	Q22|Q21	Q119	Q124
Default Response Set	Anonymous				0	2016-01-14 18:20:00	2016-01-14 18:21:10	1	1		I have read the instructions	2	1	1	2	2	1		english	Test block 2|Test block 3	Q21|Q22	Q119	Q124
Default Response Set	Anonymous				0	2016-01-14 18:21:13	2016-01-14 18:22:41	1	1		I have read the instructions	1	2	1	1	2	2	No comments	English	Test block 2|Test block 3	Q21|Q22	Q119	Q124
Default Response Set	Anonymous				0	2016-01-14 18:21:52	2016-01-14 18:23:47	1	1		I have read the instructions	2	1	1	1	3	1	Thank you!	English	Test block 2|Test block 3	Q22|Q21	Q119	Q124
Default Response Set	Anonymous				0	2016-01-14 18:22:16	2016-01-14 18:23:52	1	1		I have read the instructions	1	1	1	1	2	3	thanks!	English	Test block 3|Test block 2	Q21|Q22	Q119	Q124
Default Response Set	Anonymous				0	2016-01-14 18:23:03	2016-01-14 18:24:47	1	1		i read the instructions	1	2	1	1	3	3		English	Test block 3|Test block 2	Q21|Q22	Q119	Q124
Default Response Set	Anonymous				0	2016-01-14 18:13:23	2016-01-14 18:25:21	1	1		I have read the instructions.	2	1	3	1	2	1	Keep this up!	English	Test block 3|Test block 2	Q22|Q21	Q119	Q124
Default Response Set	Anonymous				0	2016-01-14 18:22:59	2016-01-14 18:25:24	1	1		I have read the instructions	1	2	1	2	1	3		english	Test block 2|Test block 3	Q22|Q21	Q119	Q124
Default Response Set	Anonymous				0	2016-01-14 18:23:51	2016-01-14 18:25:48	1	1		I have read the instructions	1	1	1	2	1	1		English	Test block 2|Test block 3	Q22|Q21	Q119	Q124
Default Response Set	Anonymous				0	2016-01-14 18:18:52	2016-01-14 18:26:37	1	1		I have read the instructions	1	2	1	1	2	2	no comments	English	Test block 3|Test block 2	Q21|Q22	Q119	Q124
Default Response Set	Anonymous				0	2016-01-14 18:22:41	2016-01-14 18:27:10	1	1		I have read the instructions	2	1	3	2	1	1		English	Test block 3|Test block 2	Q21|Q22	Q119	Q124
Default Response Set	Anonymous				0	2016-01-14 18:25:37	2016-01-14 18:27:25	1	1		I have read the instructions	2	1	3	1	1	1		english	Test block 2|Test block 3	Q22|Q21	Q119	Q124
Default Response Set	Anonymous				0	2016-01-14 18:25:25	2016-01-14 18:27:27	1	1		I have read the instructions	1	2	1	1	1	1		English	Test block 2|Test block 3	Q21|Q22	Q119	Q124
Default Response Set	Anonymous				0	2016-01-14 18:23:01	2016-01-14 18:27:29	1	1		I have read the instructions	1	2	1	2	1	2		english	Test block 2|Test block 3	Q22|Q21	Q119	Q124
Default Response Set	Anonymous				0	2016-01-14 18:25:58	2016-01-14 18:27:48	1	1		I read the instructions.	1	2	1	1	1	1		English	Test block 2|Test block 3	Q22|Q21	Q119	Q124
Default Response Set	Anonymous				0	2016-01-14 18:25:56	2016-01-14 18:28:04	1	1		I have read the instructions	1	2	1	1	2	1		English	Test block 3|Test block 2	Q22|Q21	Q119	Q124
Default Response Set	Anonymous				0	2016-01-14 18:26:19	2016-01-14 18:28:09	1	1		I have read the instructions	1	1	1	2	1	3	no	english	Test block 2|Test block 3	Q22|Q21	Q119	Q124
Default Response Set	Anonymous				0	2016-01-14 18:27:13	2016-01-14 18:28:23	1	1		I have read the instructions	1	2	1	2	2	1		English	Test block 2|Test block 3	Q22|Q21	Q119	Q124
Default Response Set	Anonymous				0	2016-01-14 18:26:40	2016-01-14 18:28:24	1	1		I have read the instructions	2	1	3	1	1	1		english	Test block 2|Test block 3	Q22|Q21	Q119	Q124
Default Response Set	Anonymous				0	2016-01-14 18:26:11	2016-01-14 18:28:32	1	1		i have read the instructions	2	2	1	1	1	3		english	Test block 3|Test block 2	Q21|Q22	Q119	Q124
Default Response Set	Anonymous				0	2016-01-14 18:26:38	2016-01-14 18:28:35	1	1		I have read the instructions	1	1	1	1	2	1		English	Test block 3|Test block 2	Q22|Q21	Q119	Q124
Default Response Set	Anonymous				0	2016-01-14 18:27:12	2016-01-14 18:28:38	1	1		I have read the instructions	1	2	1	1	2	2	no	English	Test block 3|Test block 2	Q22|Q21	Q119	Q124
Default Response Set	Anonymous				0	2016-01-14 18:27:13	2016-01-14 18:28:40	1	1		I read the instructions	1	1	3	2	1	2		English	Test block 2|Test block 3	Q21|Q22	Q119	Q124
Default Response Set	Anonymous				0	2016-01-14 18:27:29	2016-01-14 18:28:42	1	1		I have read the instructions	2	2	1	2	1	1		English	Test block 2|Test block 3	Q21|Q22	Q119	Q124
Default Response Set	Anonymous				0	2016-01-14 18:26:18	2016-01-14 18:28:52	1	1		I have read the instructions	2	1	1	2	2	1	No, thank you.	English	Test block 3|Test block 2	Q21|Q22	Q119	Q124
Default Response Set	Anonymous				0	2016-01-14 18:27:23	2016-01-14 18:29:02	1	1		I have read the instructions.	2	1	3	1	1	1	No.	English	Test block 2|Test block 3	Q22|Q21	Q119	Q124
Default Response Set	Anonymous				0	2016-01-14 18:27:32	2016-01-14 18:29:03	1	1		I have read the instructions	1	1	1	1	2	1		English	Test block 3|Test block 2	Q21|Q22	Q119	Q124
Default Response Set	Anonymous				0	2016-01-14 18:27:18	2016-01-14 18:29:08	1	1		I have read the instructions	1	2	3	1	1	3	no	English	Test block 3|Test block 2	Q22|Q21	Q119	Q124
Default Response Set	Anonymous				0	2016-01-14 18:27:17	2016-01-14 18:29:15	1	1		I have read the instructions	1	2	1	2	1	2		English	Test block 2|Test block 3	Q22|Q21	Q119	Q124
Default Response Set	Anonymous				0	2016-01-14 18:27:50	2016-01-14 18:29:15	1	1		I have read the instructions	1	1	3	2	1	2	Thanks for the HIT!	English	Test block 2|Test block 3	Q22|Q21	Q119	Q124
Default Response Set	Anonymous				0	2016-01-14 18:28:02	2016-01-14 18:29:15	1	1		I have read the instructions	2	2	1	1	2	1		English	Test block 3|Test block 2	Q21|Q22	Q119	Q124
Default Response Set	Anonymous				0	2016-01-14 18:27:52	2016-01-14 18:29:35	1	1		I have read the instructions.	2	2	1	1	2	1	No.	English	Test block 2|Test block 3	Q21|Q22	Q119	Q124
Default Response Set	Anonymous				0	2016-01-14 18:27:15	2016-01-14 18:29:47	1	1		I have read the instructions	1	2	3	2	2	1		english	Test block 2|Test block 3	Q21|Q22	Q119	Q124
Default Response Set	Anonymous				0	2016-01-14 18:28:05	2016-01-14 18:29:55	1	1		I have read the instructions	1	1	1	2	1	2	no	english	Test block 3|Test block 2	Q21|Q22	Q119	Q124
Default Response Set	Anonymous				0	2016-01-14 18:27:15	2016-01-14 18:30:21	1	1		I have read the instructions	1	2	1	1	1	4		English	Test block 3|Test block 2	Q22|Q21	Q119	Q124
Default Response Set	Anonymous				0	2016-01-14 18:27:22	2016-01-14 18:30:27	1	1		I have read the instructions.	1	2	1	1	2	2	Interesting study! Thanks!	English	Test block 3|Test block 2	Q22|Q21	Q119	Q124
Default Response Set	Anonymous				0	2016-01-14 18:28:26	2016-01-14 18:30:29	1	1		I have read the instructions	2	1	1	1	2	1	no	English	Test block 2|Test block 3	Q21|Q22	Q119	Q124
Default Response Set	Anonymous				0	2016-01-14 18:27:27	2016-01-14 18:30:36	1	1		I read the instructions	2	1	3	2	1	1		English	Test block 2|Test block 3	Q21|Q22	Q119	Q124
Default Response Set	Anonymous				0	2016-01-14 18:27:52	2016-01-14 18:30:44	1	1		I have read the instructions	2	2	1	2	1	1		English	Test block 2|Test block 3	Q21|Q22	Q119	Q124
Default Response Set	Anonymous				0	2016-01-14 18:27:45	2016-01-14 18:30:48	1	1		I have read the instructions	1	1	1	1	2	3	very interesting	English	Test block 2|Test block 3	Q21|Q22	Q119	Q124
Default Response Set	Anonymous				0	2016-01-14 18:29:19	2016-01-14 18:30:57	1	1		I have read the instructions	1	1	3	2	1	1		english	Test block 3|Test block 2	Q22|Q21	Q119	Q124
Default Response Set	Anonymous				0	2016-01-14 18:29:12	2016-01-14 18:30:59	1	1		I have read the instructions	1	2	1	2	3	2	No	English	Test block 3|Test block 2	Q21|Q22	Q119	Q124
Default Response Set	Anonymous				0	2016-01-14 18:27:48	2016-01-14 18:31:11	1	1		I have read the instructions	1	1	3	1	1	1		English	Test block 2|Test block 3	Q21|Q22	Q119	Q124
Default Response Set	Anonymous				0	2016-01-14 18:28:40	2016-01-14 18:31:14	1	1		i have read the instructions	1	1	1	1	3	4	no	english	Test block 3|Test block 2	Q21|Q22	Q119	Q124
Default Response Set	Anonymous				0	2016-01-14 18:29:20	2016-01-14 18:31:14	1	1		I have read the instructions	1	2	1	1	2	1		English	Test block 2|Test block 3	Q21|Q22	Q119	Q124
Default Response Set	Anonymous				0	2016-01-14 18:29:58	2016-01-14 18:31:31	1	1		I have read the instructions	2	2	1	1	2	1		english	Test block 3|Test block 2	Q22|Q21	Q119	Q124
Default Response Set	Anonymous				0	2016-01-14 18:28:29	2016-01-14 18:31:36	1	1		I have read the instructions	2	2	1	1	1	1		English	Test block 2|Test block 3	Q22|Q21	Q119	Q124
Default Response Set	Anonymous				0	2016-01-14 18:28:39	2016-01-14 18:31:39	1	1		i have read the instructions	1	2	1	1	1	1	No	English	Test block 2|Test block 3	Q22|Q21	Q119	Q124
Default Response Set	Anonymous				0	2016-01-14 18:29:37	2016-01-14 18:31:54	1	1		I have read the instructions	1	2	1	2	1	1	none	English	Test block 3|Test block 2	Q21|Q22	Q119	Q124
