# Supplementary material for: Cross-linguistic regularities and learner biases reflect “core” mechanics
Source: PLoS One. 2018 Jan 11;13(1):e0184132. doi: 10.1371/journal.pone.0184132 (PMC5764231; doi:10.1371/journal.pone.0184132)
Supplement: S3 File — Includes all data for Experiment 3. (XLSX) [file pone.0184132.s003.xlsx]

## Sheet: mechanical vs. non mechanical
language	in	in count	behind	behind count	worked for this language?		on	on count	over	over count	over vs. on	above	above count	above vs. on
arabic	في	2	خلف	3	1		على	3	على مدى	7	1	أعلاه	5	1
bulgarian	в	1	зад	3	1		на	2	над	3	1	по-горе	7	1
catalan	en	2	darrere	7	1		en	2	sobre	5	1	per sobre de	12	1
chinese(s)	在中	2	背后	2	0		关于	2	结束	2	0	以上	2	0
chinese(t)	在中	2	背後	2	0		關於	2	結束	2	0	以上	2	0
czech	v	1	za	2	1		na	2	nad	3	1	nad	3	1
danish	i	1	bag	3	1		på	2	over	4	1	ovenfor	7	1
dutch	in	2	achter	6	1		op	2	over	4	1	boven	5	1
english	in	2	behind	6	1		on	2	over	4	1	above	5	1
estonian	aastal	6	taga	4	0		linna	5	üle	3	0	eespool	7	1
finnish	Tässä	5	takana	6	1		jäsenen	7	yli	3	0	Edellä	6	0
french	dans	4	derrière	8	1		sur	3	sur	3	0	ci-dessus	9	1
german	in	2	hinter	6	1		auf	3	über	4	1	oben	4	1
greek	σε	2	πίσω από	8	1		για	3	κατά τη διάρκεια	16	1	πάνω από	8	1
hatian creole	nan	3	an reta	7	1		sou	3	sou	3	0	An ro	5	1
hebrew	ב	1	מאחורי	6	1		על	2	מעל	3	1	מעל	3	1
hindi	में	3	के पीछे	7	1		पर	2	से अधिक	7	1	इसके बाद के संस्करण	19	1
hmong daw	nyob rau hauv	13	qab	3	0		rau	3	hla	3	0	saum toj	8	1
hungarian	a	1	mögött	6	1		a	1	több mint	9	1	a fenti	7	1
indonesian	dalam	5	di belakang	11	1		pada	4	atas	4	0	di atas	7	1
italian	in	2	dietro	6	1		su	2	sopra	5	1	sopra	5	1
japanese	で	1	背後にあります。	8	1		上	1	上	1	0	上記	2	1
korean	에서	2	뒤에	2	0		에	1	이상	2	1	위	1	0
latvian	programmā	9	aiz	3	0		par	3	pāri	4	1	virs	4	1
lithuanian	paieška:	8	už	2	0		dėl	3	per	3	0	virš	4	1
malay	dalam	5	di sebalik	10	1		pada	4	ke atas	7	1	di atas	7	1
maltese	fl-	3	Wara	4	1		fuq il-	7	fuq	3	0	hawn fuq	8	1
norwegian	i	1	bak	3	1		på	2	over	4	1	over	4	1
persian	در	2	پشت	3	1		در	2	بیش از	6	1	بالا	4	1
polish	w	1	za	2	1		na	2	nad	3	1	powyżej	7	1
portuguese	em	2	para trás	9	1		na	2	sobre	5	1	acima	5	1
romanian	în	2	în spatele	10	1		pe	2	peste	5	1	de mai sus	10	1
russian	в	1	за	2	1		на	2	над	3	1	выше	4	1
slovak	v	1	za	2	1		na	2	nad	3	1	nad	3	1
slovenian	v	1	zadaj	5	1		na	2	nad	3	1	zgoraj	6	1
spanish	en	2	detrás de	9	1		en	2	sobre	5	1	por encima de	13	1
swedish	i	1	bakom	5	1		på	2	över	4	1	ovan	4	1
thai	ใน	2	อยู่เบื้องหลัง	14	1		บน	2	มากกว่า	7	1	ข้างต้น	7	1
turkish	içinde	6	arkasında	9	1		Tarih	5	üzerinde	8	1	yukarıda	8	1
ukranian	у	1	позаду	6	1		на	2	над	3	1	вище	4	1
urdu	میں	3	کے پیچھے	8	1		پر	2	اوور	4	1	کے اوپر	7	1
vietnamese	ở	1	phía sau	8	1		Ngày	4	trên	4	0	ở trên	6	1
welsh	yn	2	y tu ôl i	9	1		ar	2	dros	4	1	uchod	5	1
		2.76744		5.69767	36			2.62791		4.37209	31		6.02326	39
		2.49607		2.99631	43			1.32778		2.48829	43		3.24762	43
	in	behind	on	over	above				hits in billions	correl
english frequency	10.76	0.34	7.06	2.13	0.65					-0.915765
avg length	2.77	5.7	2.62	4.37	6.02					-0.924147
english length	2	6	2	4	5
		mechanical	non-mechanical			**non indo european		mechanical	non-mechanical
1	arabic	2.5	5	1		1	arabic	2.5	5
2	bulgarian	1.5	4.33333	1		2	chinese(s)	2	2
3	catalan	2	8	1		3	chinese(t)	2	2
4	chinese(s)	2	2	0		4	estonian	5.5	4.66667
5	chinese(t)	2	2	0		5	finnish	6	5		0.00271105
6	czech	1.5	2.66667	1		6	hatian creole	3	5
7	danish	1.5	4.66667	1		7	hebrew	1.5	4
8	dutch	2	5	1		8	hindi	2.5	11
9	english	2	5	1		9	hmong daw	8	4.66667
10	estonian	5.5	4.66667	0		10	indonesian	4.5	7.33333
11	finnish	6	5	0		11	japanese	1	3.66667
12	french	3.5	6.66667	1		12	korean	1.5	1.66667
13	german	2.5	4.66667	1		13	malay	4.5	8
14	greek	2.5	10.6667	1		14	maltese	5	5
15	hatian creole	3	5	1		15	persian	2	4.33333
16	hebrew	1.5	4	1		16	thai	2	9.33333
17	hindi	2.5	11	1		17	turkish	5.5	8.33333
18	hmong daw	8	4.66667	0		18	ukranian	1.5	4.33333
19	hungarian	1	7.33333	1		19	urdu	2.5	6.33333
20	indonesian	4.5	7.33333	1		20	vietnamese	2.5	6
21	italian	2	5.33333	1
22	japanese	1	3.66667	1				3.275	5.38333
23	korean	1.5	1.66667	1
24	latvian	6	3.66667	0
25	lithuanian	5.5	3	0
26	malay	4.5	8	1
27	maltese	5	5	0
28	norwegian	1.5	3.66667	1
29	persian	2	4.33333	1
30	polish	1.5	4	1
31	portuguese	2	6.33333	1
32	romanian	2	8.33333	1
33	russian	1.5	3	1
34	slovak	1.5	2.66667	1
35	slovenian	1.5	4.66667	1
36	spanish	2	9	1
37	swedish	1.5	4.33333	1
38	thai	2	9.33333	1
39	turkish	5.5	8.33333	1
40	ukranian	1.5	4.33333	1
41	urdu	2.5	6.33333	1
42	vietnamese	2.5	6	1
43	welsh	2	6	1
	avg	2.69767	5.36434	35
	se	1.65522	2.25939
		0.252419	0.344553

## Sheet: on off
language	in	in count	out	out count	worked for this language?		on	on count	off	off count	off vs. on			behind	behind count	over	over count	above	above count		out vs. behind.	over vs. off	above vs. off
arabic	في	2	الخروج	6	1		على	3	قبالة	5	1			خلف	3	على مدى	7	أعلاه	5		0	1	0
bulgarian	в	1	вън	3	1		на	2	разстояние	10	1			зад	3	над	3	по-горе	7		0	0	0
catalan	en	2	terme	5	1		en	2	fora	4	1			darrere	7	sobre	5	per sobre de	12		1	1	1
chinese(s)	在中	2	出	1	0		关于	2	关闭	2	0			背后	2	结束	2	以上	2		1	0	0
chinese(t)	在中	2	出	1	0		關於	2	關閉	2	0			背後	2	結束	2	以上	2		1	0	0
czech	v	1	ven	3	1		na	2	vypnuto	7	1			za	2	nad	3	nad	3		0	0	0
danish	i	1	ud	2	1		på	2	off	3	1			bag	3	over	4	ovenfor	7		1	1	1
dutch	in	2	uit	3	1		op	2	uit	3	1			achter	6	over	4	boven	5		1	1	1
english	in	2	out	3	1		on	2	off	3	1			behind	6	over	4	above	5		1	1	1
estonian	aastal	6	läbi	4	0		linna	5	välja	5	0			taga	4	üle	3	eespool	7		0	0	1
finnish	Tässä	5	ulos	4	0		jäsenen	7	pois	4	0			takana	6	yli	3	Edellä	6		1	0	1
french	dans	4	ulos	4	0		sur	3	hors	4	1			derrière	8	sur	3	ci-dessus	9		1	0	1
german	in	2	aus	3	1		auf	3	ab	2	0			hinter	6	über	4	oben	4		1	1	1
greek	σε	2	έξω	3	1		για	3	μακριά	6	1			πίσω από	8	κατά τη διάρκεια	16	πάνω από	8		1	1	1
hatian creole	nan	3	an konesans	11	1		sou	3	etenn	5	1			an reta	7	sou	3	An ro	5		0	0	0
hebrew	ב	1	.	1	0		על	2	.	1	0			מאחורי	6	מעל	3	מעל	3		1	1	1
hindi	में	3	बाहर	4	1		पर	2	बंद	3	1			के पीछे	7	से अधिक	7	इसके बाद के संस्करण	19		1	1	1
hmong daw	nyob rau hauv	13	tawm	4	0		rau	3	tshem tawm	10	1			qab	3	hla	3	saum toj	8		0	0	0
hungarian	a	1	ki	2	1		a	1	ki	2	1			mögött	6	több mint	9	a fenti	7		1	1	1
indonesian	dalam	5	keluar	6	1		pada	4	off	3	0			di belakang	11	atas	4	di atas	7		1	1	1
italian	in	2	fuori	5	1		su	2	fuori	5	1			dietro	6	sopra	5	sopra	5		1	0	0
japanese	で	1	アウト	3	1		上	1	オフ	2	1			背後にあります。	8	上	1	上記	2		1	0	0
korean	에서	2	밖으로	3	1		에	1	오프	2	1			뒤에	2	이상	2	위	1		0	0	0
latvian	programmā	9	ārā	3	0		par	3	izslēgts	8	1			aiz	3	pāri	4	virs	4		0	0	0
lithuanian	paieška:	8	iš	2	0		dėl	3	ne	2	0			už	2	per	3	virš	4		0	1	1
malay	dalam	5	Keluar	6	1		pada	4	off	3	0			di sebalik	10	ke atas	7	di atas	7		1	1	1
maltese	fl-	3	l-	2	0		fuq il-	7	barra	5	0			Wara	4	fuq	3	hawn fuq	8		1	0	1
norwegian	i	1	ut	2	1		på	2	av	2	0			bak	3	over	4	over	4		1	1	1
persian	در	2	دارای رتبهٔ	11	1		در	2	خاموش	5	1			پشت	3	بیش از	6	بالا	4		0	1	0
polish	w	1	obecnie	7	1		na	2	poza	4	1			za	2	nad	3	powyżej	7		0	0	1
portuguese	em	2	para fora	9	1		na	2	fora	4	1			para trás	9	sobre	5	acima	5		0	1	1
romanian	în	2	afară	5	1		pe	2	off	3	1			în spatele	10	peste	5	de mai sus	10		1	1	1
russian	в	1	из	2	1		на	2	Выкл.	5	1			за	2	над	3	выше	4		0	0	0
slovak	v	1	von	3	1		na	2	vypnutie	8	1			za	2	nad	3	nad	3		0	0	0
slovenian	v	1	ven	3	1		na	2	off	3	1			zadaj	5	nad	3	zgoraj	6		1	0	1
spanish	en	2	hacia fuera	11	1		en	2	apagado	7	1			detrás de	9	sobre	5	por encima de	13		0	0	1
swedish	i	1	ut	2	1		på	2	off	3	1			bakom	5	över	4	ovan	4		1	1	1
thai	ใน	2	ออก	3	1		บน	2	ปิด	3	1			อยู่เบื้องหลัง	14	มากกว่า	7	ข้างต้น	7		1	1	1
turkish	içinde	6	Out	3	0		Tarih	5	kapalı	6	1			arkasında	9	üzerinde	8	yukarıda	8		1	1	1
ukranian	у	1	на	2	1		на	2	Off	3	1			позаду	6	над	3	вище	4		1	0	1
urdu	میں	3	باہر	4	1		پر	2	بند	3	1			کے پیچھے	8	اوور	4	کے اوپر	7		1	1	1
vietnamese	ở	1	trong	5	1		Ngày	4	tắt	3	0			phía sau	8	trên	4	ở trên	6		1	1	1
welsh	yn	2	allan	5	1		ar	2	oddi ar	7	1			y tu ôl i	9	dros	4	uchod	5		1	0	0
		2.76744		4.04651	32			2.62791		4.18605	31										0.651163	0.511628	0.651163
		2.49607		2.53503	43			1.32778		2.17404	43										28
																					43
	in	behind	on	above	out	off			correl										out vs. behind	0.0169053
english frequency	10.76	0.34	7.06	0.65	2.56	2.03			-0.876615										off vs. over	0.701093
avg length	2.77	5.7	2.62	6.02	4.04	4.18			-0.800261										off vs. above	0.00175679
english length	2	6	2	5	3	3			-0.800261

## Sheet: joint analyses
language	in count	on count	behind count	over count	above count	out count	off count		mechanical	non-mechanical
arabic	2	3	3	7	5	6	5		2.5	5.2	1
bulgarian	1	2	3	3	7	3	10		1.5	5.2	1
catalan	2	2	7	5	12	5	4		2	6.6	1
czech	1	2	2	3	3	3	7		1.5	3.6	1
danish	1	2	3	4	7	2	3		1.5	3.8	1
dutch	2	2	6	4	5	3	3		2	4.2	1
english	2	2	6	4	5	3	3		2	4.2	1
estonian	6	5	4	3	7	4	5		5.5	4.6	0
finnish	5	7	6	3	6	4	4		6	4.6	0
french	4	3	8	3	9	4	4		3.5	5.6	1
german	2	3	6	4	4	3	2		2.5	3.8	1
greek	2	3	8	16	8	3	6		2.5	8.2	1
hatian creole	3	3	7	3	5	11	5		3	6.2	1
hebrew	1	2	6	3	3	1	1		1.5	2.8	1
hindi	3	2	7	7	19	4	3		2.5	8	1
hmong daw	13	3	3	3	8	4	10		8	5.6	0
hungarian	1	1	6	9	7	2	2		1	5.2	1
indonesian	5	4	11	4	7	6	3		4.5	6.2	1
italian	2	2	6	5	5	5	5		2	5.2	1
latvian	9	3	3	4	4	3	8		6	4.4	0
lithuanian	8	3	2	3	4	2	2		5.5	2.6	0
malay	5	4	10	7	7	6	3		4.5	6.6	1
maltese	3	7	4	3	8	2	5		5	4.4	0
norwegian	1	2	3	4	4	2	2		1.5	3	1
persian	2	2	3	6	4	11	5		2	5.8	1
polish	1	2	2	3	7	7	4		1.5	4.6	1
portuguese	2	2	9	5	5	9	4		2	6.4	1
romanian	2	2	10	5	10	5	3		2	6.6	1
russian	1	2	2	3	4	2	5		1.5	3.2	1
slovak	1	2	2	3	3	3	8		1.5	3.8	1
slovenian	1	2	5	3	6	3	3		1.5	4	1
spanish	2	2	9	5	13	11	7		2	9	1
swedish	1	2	5	4	4	2	3		1.5	3.6	1
thai	2	2	14	7	7	3	3		2	6.8	1
turkish	6	5	9	8	8	3	6		5.5	6.8	1
ukranian	1	2	6	3	4	2	3		1.5	3.6	1
urdu	3	2	8	4	7	4	3		2.5	5.2	1
welsh	2	2	9	4	5	5	7		2	6	1
avg	2.92105	2.71053	5.86842	4.65789	6.47368	4.23684	4.44737		2.81579	5.13684	32
	2.6137	1.33372	2.96074	2.48538	3.12563	2.58304	2.17725

## Sheet: non-indo europe
language	in count	on count	behind count	over count	above count	out count	off count		mechanical	non-mechanical
arabic	2	3	3	7	5	6	5		2.5	5.2	1
estonian	6	5	4	3	7	4	5		5.5	4.6	0
finnish	5	7	6	3	6	4	4		6	4.6	0
hatian creole	3	3	7	3	5	11	5		3	6.2	1
hebrew	1	2	6	3	3	1	1		1.5	2.8	1
hmong daw	13	3	3	3	8	4	10		8	5.6	0
indonesian	5	4	11	4	7	6	3		4.5	6.2	1
korean	2	1	2	2	1	3	2		1.5	2	1
malay	5	4	10	7	7	6	3		4.5	6.6	1
maltese	3	7	4	3	8	2	5		5	4.4	0
thai	2	2	14	7	7	3	3		2	6.8	1
turkish	6	5	9	8	8	3	6		5.5	6.8	1
hungarian									1	5.2	1
avg	4.41667	3.83333	6.58333	4.41667	6	4.41667	4.33333		3.88462	5.15385	9
									0.116499
	23

## Sheet: Sheet2
	Character count	English frequency
"in"	2.92	25.27
"on"	2.71	25.27
"behind"	5.87	1.39
"out"	4.24	10.34
"above"	6.47	2.24
"over"	4.66	7.77		-0.926889
"off"	4.45	5.11
