# Supplementary material for: Cross-linguistic regularities and learner biases reflect “core” mechanics
Source: PLoS One. 2018 Jan 11;13(1):e0184132. doi: 10.1371/journal.pone.0184132 (PMC5764231; doi:10.1371/journal.pone.0184132)
Supplement: S4 File — Includes all data for Experiment 4. (XLSX) [file pone.0184132.s004.xlsx]

## Sheet: Emmanuel_word_learning_v7_Elici
ï»¿V1	V2	V3	V4	V5	V6	V7	V8	V9	V10	Q25	Q26	Q1	Q2	Q3	Q4	Q5	Q6	Q7	Q8	Q9	Q10	Q11	Q12	Q13	Q14	Q15	Q16	Q17	Q18	Q19	Q20	Q21	Q22	Q23	Q24	Q27	Q28	Q29	Q30	Q31	Q32_1	Q33_1	DO-BR-FL_11
ResponseID	ResponseSet	Name	ExternalDataReference	EmailAddress	IPAddress	Status	StartDate	EndDate	Finished	Please read the following agreement to participate. If you / agree with the conditions, simply cli...	You will see a series of 6 English prepositions (embedded within / otherwise identical English sen...	Â / Please translate the above sentence into your chosen language. / Please surround the characters o...	What type of morpheme is the translation of the English / preposition?	Please write out (using Roman characters) the translation of ONLY / the preposition. If your langu...	When the translation for the English preposition is spoken in / your language, how many syllables...	Â / Please translate the above sentence into your chosen language. / Please surround the characters o...	What type of morpheme is the translation of the English / preposition?	Please write out (using Roman characters) the translation of ONLY / the preposition. If your langu...	When the translation for the English preposition is spoken in / your language, how many syllables...	Â / Please translate the above sentence into your chosen language. / Please surround the characters o...	What type of morpheme is the translation of the English / preposition?	Please write out (using Roman characters) the translation of ONLY / the preposition. If your langu...	When the translation for the English preposition is spoken in / your language, how many syllables...	Â / Please translate the above sentence into your chosen language. / Please surround the characters o...	What type of morpheme is the translation of the English / preposition?	Please write out (using Roman characters) the translation of ONLY / the preposition. If your langu...	When the translation for the English preposition is spoken in / your language, how many syllables...	Â / Please translate the above sentence into your chosen language. / Please surround the characters o...	What type of morpheme is the translation of the English / preposition?	Please write out (using Roman characters) the translation of ONLY / the preposition. If your langu...	When the translation for the English preposition is spoken in / your language, how many syllables...	Â / Please translate the above sentence into your chosen language. / Please surround the characters o...	What type of morpheme is the translation of the English / preposition?	Please write out (using Roman characters) the translation of ONLY / the preposition. If your langu...	When the translation for the English preposition is spoken in / your language, how many syllables...	What is your highest level of education?	What is your field of study (choose all that apply)?	How old are you?	Do you have any comments about the survey? Also if you do not / study linguistics, philosophy, or...	Which languages do you speak with native level proficiency?	On a scale of 1-7, how well do you master English?-How well do you master English?	On a scale of 1-7, how well do you master the language into which you translated for this survey?-How well do you master the language into which you translated	Display Order: Block Randomizer FL_11
	Default Response Set	Anonymous				0	2014-10-25 13:44:15	2014-10-25 13:53:01	1	1	German	Das gelbe Objekt ist (in) dem blauen Objekt.	4	in	1	Das gelbe Objekt ist (hinter) dem blauen Objekt.	4	hinter	2	Das gelbe Objekt ist (auÃŸerhalb) des blauen Objekts.	4	auÃŸerhalb	3	Das gelbe Objekt ist (auf) dem blauen Objekt.	4	auf	1	Das gelbe Objekt ist (Ã¼ber) dem blauen Objekt.	4	Ã¼ber	2	Das gelbe Objekt ist (abseits) des blauen Objekts	4	abseits	2	4	1	1	None.	German	6	7	Test block 5|Test block 6|Test block 4|Test block 3|Test block 1|Test block 2
	Default Response Set	Anonymous				0	2014-10-26 19:08:00	2014-10-26 19:20:36	1	1	Turkish	sarÄ± nesne mavi nesne-nin (iÃ§-i-nde) / yellow object blue object-gen inside-3s.poss-loc	4	iÃ§-i-nde / inside-3s.poss-loc	3	sarÄ± nesne mavi nesne-nin (arka-sÄ±-nda) / yellow object blue object-gen back-3s.poss-loc	4	arka-sÄ±-nda / back-3s.poss-loc	4	sarÄ± nesne mavi nesne-nin (dÄ±ÅŸ-Ä±-nda) / yellow object blue object-gen out-3s.poss-loc	4	dÄ±ÅŸ-Ä±-nda / out-3s.poss-loc	3	sarÄ± nesne mavi nesne-nin (Ã¼st-Ã¼-nde) / yellow object blue object-gen top-3s.poss-loc	4	Ã¼st-Ã¼-nde / top-3s.poss-loc	3	sarÄ± nesne mavi nesne-nin Ã¼st-Ã¼-nde / yellow object blue object-gen top-3s.poss-loc	4	Ã¼st-Ã¼-nde / top-3s.poss-loc	3	sarÄ± nesne mavi nesne-nin (dÄ±ÅŸ-Ä±-nda) / yellow object blue object-gen out-3s.poss-loc	4	dÄ±ÅŸ-Ä±-nda / out-3s.poss-loc	3	4	1	1	I don't think Turkish has a postposition equivalent to the English 'off'.	Turkish, English, French	6	7	Test block 1|Test block 2|Test block 5|Test block 6|Test block 4|Test block 3
	Default Response Set	Anonymous				0	2014-10-27 10:51:22	2014-10-27 11:01:09	1	1	Italian	l'oggetto giallo Ã¨ (ne)ll'oggetto blu	4	in	1	l'oggetto giallo Ã¨ dietro l'oggetto blu	4	dietro	2	l'oggetto giallo Ã¨ (fuori dal)l'oggetto blu	4	fuori da	3	l'oggetto giallo Ã¨ (su)ll'oggetto blu	4	su	1	L'oggetto giallo Ã¨ (sopra) l'oggetto blu	4	sopra	2	l'oggetto giallo Ã¨ (fuori dal)l'oggetto blu	4	fuori da	3	5	1	2	in some cases you asked about number of syllables for thing that more than a word long. e.g.: Italian "fuori da" is a two word 3 syllable complex preposition. At least under certain analysis.	Italian and Italian Sign Language	5	7	Test block 5|Test block 3|Test block 6|Test block 4|Test block 1|Test block 2
	Default Response Set	Anonymous				0	2014-10-28 11:56:55	2014-10-28 12:12:53	1	1	Danish	Den gule ting er (indeni/inden) i den blÃ¥ ting	4	indeni / inden i	3	Den gule ting er (bagved / bag ved) den blÃ¥ ting	4	bagved / bag ved	2	Den gule ting er (ude af) den blÃ¥ ting	4	ude af	3	Den gule ting er (pÃ¥) den blÃ¥ ting	4	pÃ¥	1	Den gule ting er (ovenover/oven) over den blÃ¥ ting	4	ovenover / oven over	4	Den gule ting er (vÃ¦k fra) den den blÃ¥ ting	4	vÃ¦k fra	2	4	1	4	Notice that there are two compeeting variants in most of the prepositions in my answers.	Danish	5	7	Test block 1|Test block 5|Test block 4|Test block 6|Test block 2|Test block 3
	Default Response Set	Anonymous				0	2014-10-28 16:03:55	2014-10-28 16:25:17	1	1	Turkish	SarÄ± nesne mavi nesne(nin iÃ§inde).	5	-nin: genitive suffix, iÃ§: the interiors of something, -in: possessive suffix, -de: locative case marker.	4	SarÄ± nesne mavi nesne(nin arkasinda).	5	-nin: genitive sf., arka: back/rear, -sin: possessive suffix, -da: locative case marker.	5	SarÄ± nesne mavi nesne(nin disinda).	5	-nin: genitive suffix, dis: out, -in: possessive suffix, -da: locative case. Locative expressions in Turkish are expressed through a possessive phrase-looking adposition.	4	SarÄ± nesne mavi nesne(nin Ã¼zerinde).	5	-nin: genitive suff, Ã¼zer-: bound root meaning 'top', -in: possessive suffix, -de: locative case marker.	5	SarÄ± nesne mavi nesne(nin Ã¼stÃ¼nde/Ã¼zerinde).	3	-nin: genitive suff., Ã¼st/-Ã¼zer-: 'top', -in: possessive suff., -de: locative case. Turkish does not really distinguish between on and above on a grammatical basis.	-nin Ã¼zerinde:5, -nin Ã¼stÃ¼nde: 4.	SarÄ± nesne mavi nesne(den uzakta)	5	-den: ablative suffix, uzak: far, -ta: locative case marker. There's not direct translation of 'off' into Turkish. My translation is only an approximation.	4	3	1	1	Turkish encodes locational relations in a [Ground Noun+Gen Relation+Poss+Locative] structure.	Turkish	6	7	Test block 3|Test block 4|Test block 5|Test block 6|Test block 2|Test block 1
	Default Response Set	Anonymous				0	2014-10-31 16:49:02	2014-10-31 16:55:03	1	1	German	Das gelbe Objekt ist (in) dem blauen Objekt	4	in	1	Das gelbe Objekt ist (hinter( dem blauen Objekt	4	hinter	2	Das gelbe Objekt ist (ausserhalb) des blauen Objekts	4	ausserhalb	3	Das gelbe Objekt ist (auf) dem blauen Objekt	4	auf	1	Das gelbe Subjekt ist (Ã¼ber) dem blauen Objekt	4	Ã¼ber	2	Das gelbe Objekt ist (jenseits) des blauen Objekts. / P-genitive	4	jenseits	2	5	1	2	no	German	5	7	Test block 6|Test block 2|Test block 5|Test block 3|Test block 1|Test block 4
	Default Response Set	Anonymous				0	2014-10-31 16:48:24	2014-10-31 16:57:11	1	1	hebrew	×”××•×‘×™×™×§×˜ ×”×¦×”×•×‘ (×‘×ª×•×š) ×”××•×‘×™×™×§×˜ ×”×›×—×•×œ	1	be'toCH	2	×”××•×‘×™×™×§×˜ (×ž××—×•×¨×™) ×¢×œ ×”××•×‘×™×™×§×˜ ×”×›×—×•×œ	5	me'aCHorey	4	×”××•×‘×™×™×§×˜ ×”×¦×”×•×‘ (×ž×—×•×¥) ×œ××•×‘×™×™×§×˜ ×”×›×—×•×œ	2	mi'CHouts	2	×”××•×‘×™×™×§×˜ ×”×¦×”×•×‘ ×”×•× (×¢×œ) ×”××•×‘×™×™×§×˜ ×”×›×—×•×œ	4	on / upon	1	×”××•×‘×™×™×§×˜ ×”×¦×”×•×‘ ×”×•× (×ž×¢×œ) ×”××•×‘×™×™×§×˜ ×”×›×—×•×œ	4	me'al	2	×”××•×‘×™×™×§×˜ ×”×¦×”×•×‘ (×›×‘×•×™) ×”××•×‘×™×™×§×˜ ×”×›×—×•×œ	2	qavouy	2	5	1	1	Good luck collegues	French	7	6	Test block 4|Test block 2|Test block 6|Test block 5|Test block 3|Test block 1
	Default Response Set	Anonymous				0	2014-10-31 16:49:20	2014-10-31 17:06:25	1	1	burmese	É™.wa.yauâ¿ pyiÊ”.siÌ€ gaÌ É™.pya.yauâ¿ pyiÊ”.siÌ€ (dÉ›Ì€.hma) / yellow object Mkr blue object (inside Mkr) / subj location	4	dÉ›.hma	2	É™.wa.yauâ¿ pyiÊ”.siÌ€ gaÌ É™.pya.yauâ¿ pyiÊ”.siÌ€ (nauÊ”.hma) / yellow object Mkr blue object (behind Mkr) / subj location	4	nauÊ”.hma	2	É™.wa.yauâ¿ pyiÊ”.siÌ€ gaÌ É™.pya.yauâ¿ pyiÊ”.siÌ€ (É™.pyiâ¿.hma) / yellow object Mkr blue object (outside Mkr) / subj location	4	É™.wa.yauâ¿ pyiÊ”.siÌ€ gaÌ É™.pya.yauâ¿ pyiÊ”.siÌ€ (É™.pyiâ¿.hma) / yellow object Mkr blue object (outside Mkr) / subj location	3	É™.wa.yauâ¿ pyiÊ”.siÌ€ gaÌ É™.pya.yauâ¿ pyiÊ”.siÌ€ (É™.pÉ”.hma) / yellow object Mkr blue object (on Mkr) / subj location	4	É™.pÉ”.hma	3	É™.wa.yauâ¿ pyiÊ”.siÌ€ gaÌ É™.pya.yauâ¿ pyiÊ”.siÌ€ (É™.pÉ”.hma) / yellow object Mkr blue object (on Mkr) / subj location	4	É™.pÉ”.hma	3	É™.wa.yauâ¿ pyiÊ”.siÌ€ gaÌ É™.pya.yauâ¿ pyiÊ”.siÌ€ (É™.pyiâ¿.hma) / yellow object Mkr blue object (outside Mkr) / subj location	4	É™.pyin.hma / outside	3	5	1	4	In Burmese, you need markers with various grammatical functions to have an equivalent of English prepositions in question. Ex. for "inside" you need the equivalent of "in" + hma - a marker of location (or time).	French, English	6	7	Test block 6|Test block 3|Test block 4|Test block 5|Test block 2|Test block 1
	Default Response Set	Anonymous				0	2014-10-31 17:00:26	2014-10-31 17:11:43	1	1	German	Der gelbe Gegenstand ist {in} dem blauen Gegenstand.	4	in [+dative case in German]	1	Der gelbe Gegenstand ist hint dem blauen Gegenstand.	4	behind [+ dative in German]	2	Der gelbe Gegenstand ist {aus} dem blauen Gegenstand. [again, neither the English nor the German make sense to me, so this is just the literal translation]	4	out [in German: +dative case]	1	Der gelbe Gegenstand ist {auf} dem blauen Gegenstand.	4	on [+dative case in German]	1	Der gelbe Gegenstand ist {Ã¼ber} dem blauen Gegenstand.	4	above [+ dative case in German]	2	(I don't really understand the English sentence; does 'off' mean 'not touching' here?) / Der gelbe Gegenstand ist {neben} dem blauen Gegenstand. [but that would be 'next to']	4	next to	two	5	1	2	The first two examples didn't make much sense to me. For German spatial expressions case is also important - locative meanings mostly correlate with dative case.	German	6	7	Test block 6|Test block 3|Test block 2|Test block 5|Test block 4|Test block 1
	Default Response Set	Anonymous				0	2014-10-31 17:01:38	2014-10-31 17:21:37	1	1	Serbian	Å½uti predmet je (u) plavom predmetu.	4	u	one	Å½uti predmet je (iza) plavog predmeta.	4	iza	two	Two options: / 1) Å½uti predmet je (izvan) plavog predmeta. / 2) Å½uti predmet je (van) plavog predmeta.	4	1) izvan / 2) van	The first variant of the preposition is bysillabic, the second one is monosyllabic.	Å½uti predmet je (na) plavom predmetu.	4	na	one	Again two options: / 1) Å½uti predmet je (iznad) plavog predmeta. / 2) Å½uti predmet je (nad) plavim predmetom.	4	1) iznad / 2) nad	The first option is bysillabic, the second one is monosyllabic.	Å½uti predmet je (van) plavog predmeta.	4	van	one	3	1	1	As I have indicated inside the survey, in Serbian some spatial prepositions come in two forms (X and iz+X - 'iz' means from) - historically these two had different meaning (location vs. source), but nowadays the source meaning is lost, so they both ended up indicating location. / / When it comes to the preposition 'off', I think that there is no good equivalent in Serbian - my translation of that…	Serbian	6	7	Test block 1|Test block 4|Test block 3|Test block 5|Test block 2|Test block 6
	Default Response Set	Anonymous				0	2014-10-31 17:44:12	2014-10-31 17:52:16	1	1	portuguese	O objeto amarelo esta (dentro) do objeto azul.	4	dentro	2	O objeto amarelo esta (atras) do objeto azul.	4	atras	2	O objeto amarelo esta (fora) do objeto azul.	4	fora	2	O objeto amarelo esta (em cima) do objeto azul.	4	em cima	3	The objeto esta (em cima) do objeto azul.	4	em cima	3	je ne comprends pas en anglais...	5	?	?	4	5	2	I study Didactique des langues.	French	5	5	Test block 2|Test block 1|Test block 4|Test block 3|Test block 5|Test block 6
	Default Response Set	Anonymous				0	2014-10-31 18:15:14	2014-10-31 18:19:53	1	1	Norwegian	(i)	4	i	1	(bak)	4	bak	1	ute av	4	ute	2	(pÃ¥)	4	pÃ¥	1	(over)	4	over	2	(av)	4	av	1	5	4	2	French studies	Norwegian	5	7	Test block 3|Test block 2|Test block 1|Test block 6|Test block 5|Test block 4
	Default Response Set	Anonymous				0	2014-10-31 19:01:36	2014-10-31 19:10:54	1	1	Dutch	Het gele object staat (in) het blauwe object	4	in	1	Het gele object staat (achter) het blauwe object,	4	achter	2	Het gele object bevindt zich (buiten) het blauwe object.	4	buiten	2	Het gele object ligt (op) het blauwe object.	4	op	1	Het gele object hangt (boven) het blauwe object.	5	boven	2	Het gele object is (weg van) het blauwe object.	5	weg van (van is a preposition here, "weg" means "away" - so away from - couldn't think of anything closer)	2	5	3	2	I couldn't choose both Linguistics and Psychology. I did my undergrad in Linguistics and my PhD in Psychology (studying language acquisition).	Dutch / My English is near native (I'd say 6.5 out of 7, but it won't let me select that).	6	7	Test block 2|Test block 1|Test block 4|Test block 5|Test block 3|Test block 6
	Default Response Set	Anonymous				0	2014-10-31 19:16:06	2014-10-31 19:40:23	1	1	Romanian	Obiectul galben este (Ã®n) obiectul albastru.	4	Ã®n	1	Obiectul galben este (Ã®n spatele) obiectului albastru.	4	Ã®n spatele	4	Obiectul galben este (Ã®n afara) obiectului albastru.	4	Ã®n afara	4	Obiectul galben este (pe) obiectul albastru.	4	pe	1	Obiectul galben este (deasupra) obiectului albastru.	4	deasupra	3	Obiectul galben este (alÄƒturi de) obiectul albastru.	4	alÄƒturi de	4	5	1	3	French linguistics	Romanian	5	7	Test block 2|Test block 3|Test block 1|Test block 5|Test block 4|Test block 6
	Default Response Set	Anonymous				0	2014-10-31 17:06:23	2014-10-31 20:31:37	1	1	Lithuanian	Geltonas daiktas yra mÄ—lyn"ame" daikt"e". (locative case)	2	Not translated as such, case marker on noun and adjective.	1 or 2 on adjective, 1 on noun.	Geltonas daiktas yra (uÅ¾) mÄ—lino daikto.	4	uÅ¾	1	No direct way to express it. Would use negation plus locative case: / Negation on the verb: / Geltonas daiktas _n_Ä—ra mÄ—lyn_ame_ daikt_e_ / Negation on the DP (less natural) / Geltonas daiktas yra "ne" mÄ—lyn_ame_ daikt_e_ /	5	does not apply	does not apply	Geltonas daiktas yra (ant) mÄ—lyno daikto.	4	ant	1	Geltonas daiktas yra (virÅ¡) mÄ—lyno daikto.	4	virÅ¡	1	Do you 1- simply mean that the yellow object is outside of the blue object or 2- that it is over it or 3- that it came out of the blue object? / / 1: same as first case (negation + locative case marker) / 2: preposition virÅ¡ (and genitive): Geltonas daiktas (yra) virÅ¡ mÄ—lyno daikto. / 3: preposition iÅ¡: Geltonas daiktas [movement verb] iÅ¡ mÄ—lyno daikto.	4	2: virÅ¡ / 3: iÅ¡	1	4	1	1	Can't indicate more than one field of study above (although it's written "choose all that apply"). You can add Specific language. We were two people discussing the data.	Lithuanian + French	5	7	Test block 3|Test block 1|Test block 6|Test block 2|Test block 5|Test block 4
	Default Response Set	Anonymous				0	2014-10-31 22:29:16	2014-10-31 23:10:04	1	1	Russian	Zheltyj predmet (v) golubom predmete / Ð–ÐµÐ»Ñ‚Ñ‹Ð¹ Ð¿Ñ€ÐµÐ´Ð¼ÐµÑ‚ (Ð²) ÑÐ¸Ð½ÐµÐ¼ Ð¿Ñ€ÐµÐ´Ð¼ÐµÑ‚Ðµ	4	v / Ð²	0	Zheltyj predmet (za) golubym predmetom / Ð–ÐµÐ»Ñ‚Ñ‹Ð¹ Ð¿Ñ€ÐµÐ´Ð¼ÐµÑ‚ (Ð·Ð°) Ð³Ð¾Ð»ÑƒÐ±Ñ‹Ð¼ Ð¿Ñ€ÐµÐ´Ð¼ÐµÑ‚Ð¾Ð¼	4	za / Ð·Ð°	1	Zheltyj predmet (iz) golubogo predmeta / Ð–ÐµÐ»Ñ‚Ñ‹Ð¹ Ð¿Ñ€ÐµÐ´Ð¼ÐµÑ‚ (Ð¸Ð·) Ð³Ð¾Ð»ÑƒÐ±Ð¾Ð³Ð¾ Ð¿Ñ€ÐµÐ¼ÐµÑ‚Ð°	4	iz / Ð¸Ð·	1	Zheltyj predmet (na) sinem predmete / Ð–ÐµÐ»Ñ‚Ñ‹Ð¹ Ð¿Ñ€ÐµÐ´Ð¼ÐµÑ‚ (Ð½Ð°) ÑÐ¸Ð½ÐµÐ¼ Ð¿Ñ€ÐµÐ´Ð¼ÐµÑ‚Ðµ	4	na / Ð½Ð°	1	Zheltyj predmet (nad) sinim predmetom / Ð–ÐµÐ»Ñ‚Ñ‹Ð¹ Ð¿Ñ€ÐµÐ´Ð¼ÐµÑ‚ (Ð½Ð°Ð´) ÑÐ¸Ð½Ð¸Ð¼ Ð¿Ñ€ÐµÐ´Ð¼ÐµÑ‚Ð¾Ð¼ /	4	nad / Ð½Ð°Ð´	1	Zheltyj predmet (nÐ°d) golybym predmetom / Ð–ÐµÐ»Ñ‚Ñ‹Ð¹ Ð¿Ñ€ÐµÐ´Ð¼ÐµÑ‚ (Ð½Ð°Ð´) Ð³Ð¾Ð»ÑƒÐ±Ñ‹Ð¼ Ð¿Ñ€ÐµÐ´Ð¼ÐµÑ‚Ð¾Ð¼	4	nad / Ð½Ð°Ð´	1	4	1	3	It seems as if OVER and OFF are translated equally by NAD, it is really difficult to deliver/provide the mouvement nuance of OFF in Russian without using a verb accompaning or instead of the preposition. Contrary to the Russian translation IZ where this mouvement nuance (removing of the yellow object out of the blue object) can be rendered with the preposition IZ alone, without any verb. An inter…	Russian	5	7	Test block 1|Test block 5|Test block 4|Test block 6|Test block 3|Test block 2
	Default Response Set	Anonymous				0	2014-10-31 22:42:54	2014-10-31 23:25:22	1	1	Russian	Zheltyi predmet naxoditsja (vnytri) sinego / Ð–ÐµÐ»Ñ‚Ñ‹Ð¹ Ð¿Ñ€ÐµÐ´Ð¼ÐµÑ‚ Ð½Ð°Ñ…Ð¾Ð´Ð¸Ñ‚Ñ (Ð²Ð½ÑƒÑ‚Ñ€Ð¸) ÑÐ¸Ð½ÐµÐ³Ð¾	5	vnutri / Ð²Ð½ÑƒÑ‚Ñ€Ð¸ / (in most cases, "vnutri" is an adverb, but as inthis case, it is followed by a noun, it could be exceptionally considered a preposition)	2 syllables	Zheltyi predmet naxoditsja (za) sinim. / Ð–ÐµÐ»Ñ‚Ñ‹Ð¹ Ð¿Ñ€ÐµÐ´Ð¼ÐµÑ‚ Ð½Ð°Ñ…Ð¾Ð´Ð¸Ñ‚Ñ (Ð·Ð°) ÑÐ¸Ð½Ð¸Ð¼	4	za / Ð·Ð°	1 syllable	Zheltyi predmet (vytashili = VERB = 'was taken out') (iz = PREPOSITION = 'out') sinego / Ð–ÐµÐ»Ñ‚Ñ‹Ð¹ Ð¿Ñ€ÐµÐ´Ð¼ÐµÑ‚ (Ð²Ñ‹Ñ‚Ð°Ñ‰Ð¸Ð»Ð¸) (Ð¸Ð·) ÑÐ¸Ð½ÐµÐ³Ð¾ / (impossible to use only a preposition to be precise enough. Otherwise, it could be "vne" or "za predelami" that I used earlier. The prefix "vy" means 'out'). PREFIX+VERB+PREPOSTION are all obligatory	5	vy(root) iz / Ð²Ñ‹(root) Ð¸Ð·	4-5 syllables depedning on the root. Without the root 2 syllables = discontinuous affix (PREFIX+ ... + PREPOSITION)	Zheltyi predmet naxoditsja (na) sinem / Ð–ÐµÐ»Ñ‚Ñ‹Ð¹ Ð¿Ñ€ÐµÐ´Ð¼ÐµÑ‚ Ð½Ð°Ñ…Ð¾Ð´Ð¸Ñ‚Ñ (Ð½Ð°) ÑÐ¸Ð½ÐµÐ¼	4	na / Ð½Ð°	1 syllable	Zheltyi predmet naxoditsja (nad) sinim predmetom / Ð–ÐµÐ»Ñ‚Ñ‹Ð¹ Ð¿Ñ€ÐµÐ´Ð¼ÐµÑ‚ Ð½Ð°Ñ…Ð¾Ð´Ð¸Ñ‚ÑÑ (Ð½Ð°Ð´) ÑÐ¸Ð½Ð¸Ð¼ Ð¿Ñ€ÐµÐ´Ð¼ÐµÑ‚Ð¾Ð¼.	4	nad / Ð½Ð°Ð´	1 syllable	Zheltyi predmet naxoditsja (za predelami) sinego / Ð–ÐµÐ»Ñ‚Ñ‹Ð¹ Ð¿Ñ€ÐµÐ´Ð¼ÐµÑ‚ Ð½Ð°Ñ…Ð¾Ð´Ð¸Ñ‚Ñ (Ð·Ð° Ð¿Ñ€ÐµÐ´ÐµÐ»Ð°Ð¼Ð¸) ÑÐ¸Ð½ÐµÐ³Ð¾	2	za predelami / Ð·Ð° Ð¿Ñ€ÐµÐ´ÐµÐ»Ð°Ð¼Ð¸ / (if I only put the affix "za", then the meaning will change for "behind")	5 syllables	5	1	2	Second language acquisition (Englihs, Russian, French) + psycholingusitics, language and space / It was difficult to translate "off" and "out of" into Russian. The translations into Russian may not sound completely natural. I ma interestged in this study. Could I learn more about its goals?	Russian	7	7	Test block 5|Test block 2|Test block 1|Test block 6|Test block 3|Test block 4
	Default Response Set	Anonymous				0	2014-11-01 08:04:13	2014-11-01 08:27:35	1	1	Slovenian	rumeni predmet je v modrem predmetu.	4	V	one	rumeni predmet je "za" modrim predmetom.	4	ZA	one	rumeni predmet je izven modrega predmeta.	4	IZVEN	two	rumeni predmet je na modrem predmetu.	4	NA	one	rumeni predmet je "nad" modrim predmetom.	4	NAD	one	rumeni predmet je "izven" modrega predmeta.	4	IZVEN	two	5	1	2	I made a mistake in translating one of the sentences (The yellow object is off the blue object.). The translation should be: Rumeni predmet je "stran od" modrega predmeta. the preposition is STRAN OD (two words, two syllables). / / Also, if needed, i hold a rather extensive database of the affix semantics in Slovenian, on which nothing was published yet, because i was part of the EoSS project (ht…	slovenian, croatian	6	7	Test block 5|Test block 6|Test block 3|Test block 1|Test block 4|Test block 2
	Default Response Set	Anonymous				0	2014-11-01 08:40:12	2014-11-01 08:52:00	1	1	Swedish	Det gula fÃ¶remÃ¥let Ã¤r (i) det blÃ¥a fÃ¶remÃ¥let.	4	i	1	Det gula fÃ¶remÃ¥let Ã¤r (bakom) det blÃ¥a fÃ¶remÃ¥let.	4	bakom	2	Det gula fÃ¶remÃ¥let Ã¤r (utanfÃ¶r) det blÃ¥a fÃ¶remÃ¥let.	4	utanfÃ¶r	3	Det gula fÃ¶remÃ¥let Ã¤r (pÃ¥) det blÃ¥a fÃ¶remÃ¥let.	4	pÃ¥	1	Det gula fÃ¶remÃ¥let Ã¤r (ovanfÃ¶r) det blÃ¥a fÃ¶remÃ¥let.	4	ovanfÃ¶r	3	Det gula fÃ¶remÃ¥let Ã¤r (borta frÃ¥n) det blÃ¥a fÃ¶remÃ¥let.	4	borta frÃ¥n	3	5	2	2	The translation of "The yellow object is off the blue object" was not as straightforward as the other ones. / / Primary field of study: Philosophy of Language	Swedish	5	7	Test block 2|Test block 4|Test block 1|Test block 3|Test block 5|Test block 6
	Default Response Set	Anonymous				0	2014-10-31 17:06:58	2014-11-01 10:24:08	1	1	Hebrew	hakhefez hatzahov hoo (betokh) hakhefez haqakhol / ×”×—×¤×¥ ×”×¦×”×•×‘ ×”×•× (×‘×ª×•×š) ×”×—×¤×¥ ×”×›×—×•×œ	4	(betokh) / (×‘×ª×•×š)	2	hakhefetz hatzahov hoo (me'akhorey) hakhefetz haqakhol / ×”×—×¤×¥ ×”×¦×”×•×‘ ×”×•× (×ž××—×•×¨×™) ×”×—×¤×¥ ×”×›×—×•×œ	4	(me'akhorey) / (×ž××—×•×¨×™)	4	hakhefetz hatzahov hoo (mikhootz) lakhefetz haqakhol / ×”×—×¤×¥ ×”×¦×”×•×‘ ×”×•× (×ž×—×•×¥) ×œ×—×¤×¥ ×”×›×—×•×œ /	4	(mikhootz) / (×ž×—×•×¥)	2	hakhefetz hatzahov hoo (a'l) hakhefetz haqakhol / ×”×—×¤×¥ ×”×¦×”×•×‘ ×”×•× (×¢×œ) ×”×—×¤×¥ ×”×›×—×•×œ	4	(a'l) / (×¢×œ)	1	hakhefetz hatzahov hoo (me'a'l) ha'khefetz haqakhol / ×”×—×¤×¥ ×”×¦×”×•×‘ ×”×•× (×ž×¢×œ) ×”×—×¤×¥ ×”×›×—×•×œ /	4	(me'a'l) [= above, on top of] / (×ž×¢×œ)	2	hakhefetz hatzahov hoo (bessamookh) lakhefetz haqakhol / ×”×—×¤×¥ ×”×¦×”×•×‘ ×”×•× (×‘×¡×ž×•×š) ×œ×—×¤×¥ ×”×›×—×•×œ	4	(bessamookh) / (×‘×¡×ž×•×š)	3	3	1	2	epistemology and history of linguistics, cognitive linguistics	Hebrew	6	7	Test block 5|Test block 2|Test block 3|Test block 4|Test block 1|Test block 6
	Default Response Set	Anonymous				0	2014-11-01 16:34:29	2014-11-01 17:50:39	1	1	sardinian (variety: logudorese)	Sa cosa gialla est (in (intr' 'e)) sa cosa blu	4	in (inside of)	in: 1 / in intr' 'e: 3 (normal or fast) / in intro de: 4 (very slow)	Sa cosa gialla est (in secus de) sa cosa blu.	4	in back of	4	Sa cosa gialla est (in foras de) sa cosa blu	4	out of	4	Sa cosa gialla est ((in) supra (de)) sa cosa blu. / Pronunciation : / - (in supra) [i'supra]; / - (supra) ['supra]; / - (in supra de) short form [i'supre] / long form [i'supra de], with interdental [d] as in "this"	4	(on) top (of)	supra: 2 / in supra: 3 / in supr' 'e: 3 (fast or normal) / in supra de: 4 (very slow) / according to the form (two cases inside the third one, depending on the speed of the speech)	Sa cosa gialla est (a supra (de)) sa cosa blu.	4	at over (of)	3	Sa cosa gialla est (in foras de) sa cosa blu / Pronunciation: (in foras de) = [i forar de], with interdental [d] as in "this"	4	out of	4	5	1	3	I've got a PhD in Linguistics but I first studied physics (in France: bac +5) / / In the case of logudorese sardinian, all three variants I indicated for certain prepositions can be used in a single dialect without any variation of meaning. / However, to say "behind", the translation will depend on the movement context, that is to say that if the speaker is moving (for example if he speaks while …	1. native french speaker / 2. native level proficiency in italian / and / 3. native level proficiency in a variety of logudorese sardinian	5	7	Test block 6|Test block 4|Test block 1|Test block 3|Test block 2|Test block 5
	Default Response Set	Anonymous				0	2014-11-01 17:48:31	2014-11-01 18:06:43	1	1	Japanese	kiiroi mono ga aoi mono (no naka ni) aru / é»„è‰²ã„ã‚‚ã®ãŒé’ã„ã‚‚ã®(ã®ä¸­ã«)ã‚ã‚‹	5	no naka ni / ã®ä¸­ã«	4 syllables	kiiro mono ga aoi mono (no ushiro ni) aru / é»„è‰²ã„ã‚‚ã®ãŒé’ã„ã‚‚ã®(ã®å¾Œã‚ã«)ã‚ã‚‹	5	no ushiro ni / ã®å¾Œã‚ã«	5 syllables	kiiroi mono ga aoi mono (no soto ni) aru / é»„è‰²ã„ã‚‚ã®ãŒé’ã„ã‚‚ã®(ã®å¤–ã«)ã‚ã‚‹	5	no soto ni / ã®å¤–ã«	4 syllables	kiiroi mono ga aoi mono (no ue ni) aru / é»„è‰²ã„ã‚‚ã®ãŒé’ã„ã‚‚ã®(ã®ä¸Šã«)ã‚ã‚‹	5	no ue ni / ã®ä¸Šã«	4 syllables	kiiroi mono ga aoi mono (no ue ni) aru / é»„è‰²ã„ã‚‚ã®ãŒé’ã„ã‚‚ã®(ã®ä¸Šã«)ã‚ã‚‹ /	5	no ue ni / ã®ä¸Šã«	4 syllables	kiiroi mono ga aoi mono (kara hanarete) iru / é»„è‰²ã„ã‚‚ã®ãŒé’ã„ã‚‚ã®(ã‹ã‚‰é›¢ã‚Œã¦)ã„ã‚‹	5	kara hanarete / ã‹ã‚‰é›¢ã‚Œã¦	6 syllables	5	1	2	All the prepositions (except "off") I translated in the survey have following structure: genitive Case-marker "no" + noun + dative Case-marker "ni". As for "off", it has the structure genitive Case-marker "no" + the infinitive/gerundive form of the verb "hanare", which means "leave".	Japanese	5	7	Test block 4|Test block 1|Test block 2|Test block 6|Test block 5|Test block 3
	Default Response Set	Anonymous				0	2014-11-01 19:33:35	2014-11-01 19:49:47	1	1	Hebrew	ha-xefets ha-tahov (be-tox) ha-xefets ha-kaxol / ×”×—×¤×¥ ×”×¦×”×•×‘ (×‘×ª×•×š) ×”×—×¤×¥ ×”×›×—×•×œ	4	be-tox / ×‘×ª×•×š	2	ha-xefets ha-tsahov (me-axorey) ha-xefets ha-kaxol / ×”×—×¤×¥ ×”×¦×”×•×‘ (×ž××—×•×¨×™) ×”×—×¤×¥ ×”×›×—×•×œ	4	me-axorey / ×ž××—×•×¨×™	four syllables	ha-xefets ha-tsahov (mi-xuts la-)xefets ha-kaxol / ×”×—×¤×¥ ×”×¦×”×•×‘ (×ž×—×•×¥ ×œ)×—×¤×¥ ×”×›×—×•×œ	4	mi-xuc la / ×ž×—×•×¥ ×œ	three syllables	ha-xefets ha-tsahov (al) ha-xefets ha-kaxol / ×”×—×¤×¥ ×”×¦×”×•×‘ (×¢×œ) ×”×—×¤×¥ ×”×›×—×•×œ	4	al / ×¢×œ	one syllable	[ha-xefets ha-tsahov nimtsa (me-al) ha-xecef ha-kaxol] / ×”×—×¤×¥ ×”×¦×”×•×‘ × ×ž×¦× (×ž×¢×œ) ×”×—×¤×¥ ×”×›×—×•×œ	4	me-al / ×ž×¢×œ	two syllables	there is no way of saying this. I would say 'not on' / ha-xefec ha-tsahov (lo al) ha-xefets ha-kaxol / ×”×—×¤×¥ ×”×¦×”×•×‘ (×œ× ×¢×œ) ×”×—×¤×¥ ×”×›×—×•×œ	5	lo al / ×œ× ×¢×œ	2	5	1	2	I wasn't sure whether to classify these words as addpositions, some of them are clearly made out of two words, so me-al is 'from on', be-tox is 'in-interior' and me-axorey is 'from-behind'	English, Hebrew, Spanish. I am quite fluent in French too though I make mistakes.	6	7	Test block 5|Test block 3|Test block 2|Test block 4|Test block 6|Test block 1
	Default Response Set	Anonymous				0	2014-11-01 21:52:06	2014-11-01 22:01:01	1	1	german	Das gelbe Objekt befindet sich (im) blauen Objekt.	4	in	1	Das gelbe Viereck befindet sich (hinter) dem blauen Objekt.	4	hinter	2	Das gelbe Rechteck befindet sich (neben) dem blauen Objekt.	4	neben	2	Der gelbe Kreis liegt (auf) dem blauen Viereck.	4	auf	1	Der gelbe Kreis befindet sich (oberhalb) des blauen Rechtecks.	4	oberhalb	3	Der gelbe Kreis befindet sich (oberhalb) des blauen Rechtecks.	4	oberhalb	3	5	1	2	I don't know anything about your experiment design, but the translation approach seems to be misleading - for me, it would have been more natural just to describe the images in my native language without being biased by the English phrase.	german, french	5	7	Test block 1|Test block 4|Test block 2|Test block 3|Test block 5|Test block 6
	Default Response Set	Anonymous				0	2014-11-02 08:33:38	2014-11-02 08:57:20	1	1	Lithuanian	Geltonas daiktas yra mÄ—lyn(ame) daikt(e).	2	-ame (masc. sg., adjective ending, all stems, undetermined flexion), -e (masc. sg., nominal ending, o-stems)	1 to 3, depending on stem and determination	Geltonas daiktas yra (uÅ¾) mÄ—lyno daikto.	4	uÅ¾	1	Geltonas daiktas yra (uÅ¾) mÄ—lyno daikto.	4	uÅ¾	1	Geltonas daiktas yra (ant) mÄ—lyno daikto.	4	ant	1	Geltonas daiktas yra virÅ¡ mÄ—lyno daikto.	4	virÅ¡	1	Geltonas daiktas yra (uÅ¾) mÄ—lyno daikto.	4	uÅ¾	1	4	1	1	Lithuanian does not usually distinguish between "off", "behind" and "out of".	French	5	6	Test block 3|Test block 5|Test block 2|Test block 6|Test block 4|Test block 1
	Default Response Set	Anonymous				0	2014-11-02 11:59:49	2014-11-02 12:06:00	1	1	spanish	el objeto amarillo estÃ¡ (dentro) del objeto azul	4	dentro	2	el objeto amarillo estÃ¡ (detrÃ¡s) del objeto azul	4	detrÃ¡s	2	el objeto amarillo estÃ¡ (fuera) del objeto azul	4	fuera	2	el objecto amarillo esta (sobre) el objeto azul	4	sobre	2	el objeto azul estÃ¡ (arriba) del objeto azul	4	arriba	3	creo que este sentido no puede ser expresado, al menos en mi dialecto	5	NA	NA	5	1	2	no	spanish	6	7	Test block 4|Test block 2|Test block 3|Test block 5|Test block 6|Test block 1
	Default Response Set	Anonymous				0	2014-11-02 17:03:03	2014-11-02 17:37:23	1	1	Esperanto	La flava objekto estas (en) la blua objekto.	4	en	1	La flava objekto estas (malantaÅ­) la blua objekto.	4	malantaÅ­	3	La flava objekto estas (ekster) la blua objekto.	4	ekster	2	La flava objekto estas (sur) la blua objekto.	4	sur	1	La flava objekto estas (super) la blua objekto.	4	super	2	La flava objekto estas (for de) la blua objekto.	5	for de	2	4	1	1	The picture for the preposition "off" is not enough clear.	French	5	6	Test block 1|Test block 4|Test block 2|Test block 6|Test block 3|Test block 5
	Default Response Set	Anonymous				0	2014-10-26 18:58:21	2014-10-26 19:04:10	0	1	Turkish	Sari nesne mavi nesne-nin (ic-i-nde) / yellow object blue object-gen inside-3s.poss-loc	4	sadece	3	sari nesne mavi nesne-nin arka-si-nda / yellow object blue object-gen behind-3s.poss-loc	4	arka-si-nda / back-3s.poss-loc /	4													sari nesne mavi nesne-den ayri	4	ff	f								Test block 1|Test block 2|Test block 6|Test block 4|Test block 3|Test block 5
	Default Response Set	Anonymous				0	2014-11-03 08:37:01	2014-11-03 08:48:24	1	1	franÃ§ais	L'objet jaune est (dans) l'objet bleu.	4	dans	1	L'objet jaune est (derriÃ¨re) l'objet bleu.	4	derriÃ¨re	2	L'objet jaune est (en dehors de) l'objet bleu.	4	en-dehors de	2014-03-04	L'objet jaune est (sur) l'objet bleu.	4	sur	1	L'objet jaune est (au-dessus de) l'objet bleu.	4	au-dessus de	2014-03-04	L'objet jaune est (loin de) l'objet bleu (?).	4	(loin de)	2014-01-02	5	1	1	Je ne suis pas sÃ»re pour "off".	FranÃ§ais	5	7	Test block 5|Test block 6|Test block 3|Test block 1|Test block 2|Test block 4
	Default Response Set	Anonymous				0	2014-10-27 11:47:14	2014-10-27 11:47:23	0	1
	Default Response Set	Anonymous				0	2014-11-03 11:54:03	2014-11-03 12:01:37	1	1	Finnish	Keltainen esine on sinisen esineen (sisÃ¤ssÃ¤).	4	sisÃ¤ssÃ¤	3	Keltainen esine on sinisen esineen (takana).	4	takana	3	Keltainen esine on sinisen esineen (ulkopuolella).	4	ulkopuolella	5	Keltainen esine on sinisen esineen (pÃ¤Ã¤llÃ¤).	4	pÃ¤Ã¤llÃ¤	2	Keltainen esine on sinisen esineen (ylÃ¤puolella).	4	ylÃ¤puolella	5	Keltainen esine on sinisen esineen (ulkopuolella).	4	ulkopuolella	5	5	1	3	Nothing special	Finnish, French	5	7	Test block 3|Test block 6|Test block 4|Test block 5|Test block 1|Test block 2
	Default Response Set	Anonymous				0	2014-11-03 11:46:58	2014-11-03 12:04:47	1	1	Chinese	huangse de dongxi zai lanse de dongxi (limian) / é»„è‰²çš„ä¸œè¥¿åœ¨è“è‰²çš„ä¸œè¥¿ï¼ˆé‡Œé¢ï¼‰	4	limian / é‡Œé¢	2	huangse de dongxi zai lanse de dongxi (houmian) / é»„è‰²çš„ä¸œè¥¿åœ¨è“è‰²çš„ä¸œè¥¿(åŽé¢)	4	houmian / åŽé¢	2	é»„è‰²çš„ä¸œè¥¿åœ¨è“è‰²çš„ä¸œè¥¿å¤–é¢ã€‚	4	wai mian / å¤–é¢	2	huangse de dongxi zai lanse de dongxi (shang) / é»„è‰²çš„ä¸œè¥¿åœ¨è“è‰²çš„ä¸œè¥¿ï¼ˆä¸Šï¼‰	4	shang / ä¸Š	1	huangse de dongxi zai lanse de donxi de (shangmian) / é»„è‰²çš„ä¸œè¥¿åœ¨è“è‰²çš„ä¸œè¥¿çš„ï¼ˆä¸Šé¢ï¼‰	5	shangmian / ä¸Šé¢	2	huangse de dongxi zai lanse de dongxi de (waimian) / é»„è‰²çš„ä¸œè¥¿åœ¨è“è‰²çš„ä¸œè¥¿çš„ï¼ˆå¤–é¢ï¼‰	5	waimian / å¤–é¢	2	5	1	3	In the first answer, i wrote the two syllables of the translation of the preposition separately, but I linked them together in the following answer. I think the latter way of spelling in "pinyin" is correct (but I could not change the first answer afterwards). / The translations of the prepositions, when they have two syllables, are compound words. The first syllable stands for the position, and …	French, English, Chinese	6	7	Test block 3|Test block 5|Test block 6|Test block 2|Test block 1|Test block 4
	Default Response Set	Anonymous				0	2014-11-03 16:19:45	2014-11-03 17:13:26	1	1	Moroccan Arabic	É¦adakÊƒÊƒi lli SfeR kajn (f) É¦adakÊƒÊƒi lli zrÉ™q / / Ù‡Ø¯ÙƒØ´ Ù„ØµÙØ± ÙƒÙŠÙ† (Ù) Ù‡Ø¯ÙƒØ´ Ù„Ø²Ø±Ù‚	4	(f) / (Ù)	one syllable	É¦adakÊƒÊƒi lli SfeR kajn (muR) É¦adakÊƒÊƒi lli zrÉ™q / / Ù‡Ø¯ÙƒØ´ Ù„ØµÙØ± ÙƒÙŠÙ†( Ù…ÙˆØ±)Ù‡Ø¯ÙƒØ´ Ù„Ø²Ø±Ù‚	4	(muR) / ( Ù…ÙˆØ±)	one syllable	É¦adakÊƒÊƒi lli SfeR kajn (Ê•la brra) d É¦adakÊƒÊƒi lli zrÉ™q / / Ù‡Ø¯ÙƒØ´ Ù„ØµÙØ± ÙƒÙŠÙ† (Ø¹Ù„ Ø¨Ø±) Ø¯ Ù‡Ø¯ÙƒØ´ Ù„Ø²Ø±Ù‚	4	Ê•la brra / Ø¹Ù„ Ø¨Ø±	two syllables	É¦adakÊƒÊƒi lli SfÉ™R kajn( fuq) É¦adakÊƒÊƒi lli ZRÉ™q / Ù‡Ø¯ÙƒØ´ Ù„ØµÙØ± ÙƒÙŠÙ† ÙÙˆÙ‚ Ù‡Ø¯ÙƒØ´ Ù„Ø²Ø±Ù‚	4	fuq / ÙÙˆÙ‚	one syllable	É¦adakÊƒÊƒi lli SfeR kajn (fuq) É¦adakÊƒÊƒi lli zrÉ™q / / Ù‡Ø¯ÙƒØ´ Ù„ØµÙØ± ÙƒÙŠÙ†( ÙÙˆÙ‚) Ù‡Ø¯ÙƒØ´ Ù„Ø²Ø±Ù‚	4	(fuq) / (ÙÙˆÙ‚)	one syllable	É¦adakÊƒÊƒi lli SfeR kajn (Ê•la brra) d É¦adakÊƒÊƒi lli zrÉ™q / / Ù‡Ø¯ÙƒØ´ Ù„ØµÙØ± ÙƒÙŠÙ† (Ø¹Ù„ Ø¨Ø±) Ø¯ Ù‡Ø¯ÙƒØ´ Ù„Ø²Ø±Ù‚	4	(Ê•la brra) / / (Ø¹Ù„ Ø¨Ø±)	two syllables / / (I forgot to mention at the very beginning that I used an IPA style so that I can make sure that the pronunciation wouldn't be wrong.)	4	1	1	my comment is about the writing system I adopted in wriitng in Moroccan Arabic. Actually, the latter variety of Arabic is the one spoken in Morocco, Yet, it has many dialects, but they do not differ much in the prepositions I've translated. The dialects are mutually inteligible. Moroccan Arabic has no official wriitng system. It is mostly used in speech but never in writing. I adopted the Standar…	I speak French, English, Tashlhit Berber, but none of them I speak with native level proficiency.	5	7	Test block 4|Test block 1|Test block 6|Test block 5|Test block 2|Test block 3
	Default Response Set	Anonymous				0	2014-11-03 17:05:40	2014-11-03 17:20:57	1	1	Bulgarian	Zhaltijay obekt e v sinija. / Ð–ÑŠÐ»Ñ‚Ð¸ÑÑ‚ Ð¾Ð±ÐµÐºÑ‚ Ðµ Ð² ÑÐ¸Ð½Ð¸Ñ.	4	v / Ð²	0/1	Zhaltijay obekt e zad sinija. / Ð–ÑŠÐ»Ñ‚Ð¸ÑÑ‚ Ð¾Ð±ÐµÐºÑ‚ Ðµ Ð·Ð°Ð´ ÑÐ¸Ð½Ð¸Ñ.	4	zad / Ð·Ð°Ð´	1	Zhaltijay obekt e izvan sinija. / Ð–ÑŠÐ»Ñ‚Ð¸ÑÑ‚ Ð¾Ð±ÐµÐºÑ‚ Ðµ Ð¸Ð·Ð²ÑŠÐ½ ÑÐ¸Ð½Ð¸Ñ.	4	izvan / Ð¸Ð·Ð²ÑŠÐ½	2	Zhaltijat obekt e (varhu) sinija. / Ð–ÑŠÐ»Ñ‚Ð¸ÑÑ‚ Ð¾Ð±ÐµÐºÑ‚ Ðµ (Ð²ÑŠÑ€Ñ…Ñƒ) ÑÐ¸Ð½Ð¸Ñ.	4	na / Ð½Ð°	1	Zhaltijat obekt e nad sinija. / Ð–ÑŠÐ»Ñ‚Ð¸ÑÑ‚ Ð¾Ð±ÐµÐºÑ‚ Ðµ Ð½Ð°Ð´ ÑÐ¸Ð½Ð¸Ñ.	4	nad / Ð½Ð°Ð´	1	Zhaltijat obekt ne e dolepen do sinija. / Ð–ÑŠÐ»Ñ‚Ð¸ÑÑ‚ Ð¾Ð±ÐµÐºÑ‚ Ð½Ðµ Ðµ Ð´Ð¾Ð»ÐµÐ¿ÐµÐ½ Ð´Ð¾ ÑÐ¸Ð½Ð¸Ñ.	5	na razstojanie ot / Ð½Ð° Ñ€Ð°Ð·ÑÑ‚Ð¾ÑÐ½Ð¸Ðµ Ð¾Ñ‚	7	4	1	2	No	Bulgarian	4	7	Test block 4|Test block 6|Test block 5|Test block 3|Test block 1|Test block 2
	Default Response Set	Anonymous				0	2014-11-03 17:21:23	2014-11-03 18:01:06	1	1	boulou	Evele jÃ´m Ã© ne Ã©vindi jÃ´m Ã©tÃ©	4	Ã©tÃ©=inside	two	Ã©vele jÃ´m Ã© ne Ã©vindi jÃ´me mvus	5	e mvus:back	two	Evele jÃ´m Ã© ne Ã©vindi jÃ´m e fefel	5	e fefel=beside	three	/ Evele jÃ´m Ã© bete(e) Ã©vindi jÃ´m (yÃ´p)	4	e...yÃ´p=towards the sky	two	Evele jÃ´m Ã© ne Ã©vindi jÃ´me yÃ´p	5	e yÃ´p: PARTICULE sky/up	two	Evele jÃ´m Ã© ne Ã´yap yÃ´p a Ã©vindi jÃ´m	4	Ã´yap yÃ´p=far up	3	5	1	4	I have used two adjectives to translate the sentences given because I don't know to translate 'yellow' and 'blue' in my native language. In fact 'evele'=red and 'Ã©vindi'=black.	french	5	7	Test block 4|Test block 6|Test block 1|Test block 2|Test block 3|Test block 5
	Default Response Set	Anonymous				0	2014-11-04 00:27:26	2014-11-04 00:44:25	1	1	Bosnian/Croatian/Serbian (Bosnian variant)	Å½uti predmet je (unutar) plavog predmeta. / Yellow object is inside blue object	4	inside	3	Å½uti predmet je (iza) plavog predmeta. / yellow obejct is behind blue object	4	iza = behind	2	Å½uti predmet je (izvan) plavog predmeta. / yellow object is (outside) blue object	4	izvan = outside / iz+van = from+outside	2	Å½uti predmet je (na) plavom predmetu. / Yellow object is on blue object	4	on	1	Å½uti predmet je (iznad) plavog predmeta. / yellow object is above blue object	4	iznad = iz+nad / above = from+above	2	N/A	5	N/A	N/A	4	1	1	If you have any further questions about my entries, feel free to contact me at: talicaida@gmail.com	Bosnian	6	7	Test block 3|Test block 5|Test block 6|Test block 4|Test block 1|Test block 2
	Default Response Set	Anonymous				0	2014-11-04 05:34:37	2014-11-04 05:55:57	1	1	Chinese	zhe ge huang se de wu ti zai zhe ge lan se de wu ti (li) / è¿™ä¸ªé»„è‰²çš„ç‰©ä½“åœ¨è¿™ä¸ªè“è‰²çš„ç‰©ä½“(é‡Œ).	4	li / é‡Œ	1	zhe ge huang se de wu ti zai zhe ge lan se de wu ti (hou) / è¿™ä¸ªé»„è‰²çš„ç‰©ä½“åœ¨è¿™ä¸ªè“è‰²çš„ç‰©ä½“(åŽ).	4	hou / åŽ	1	zhe ge huang se de wu ti zai zhe ge lan se de wu ti (wai) / è¿™ä¸ªé»„è‰²çš„ç‰©ä½“åœ¨è¿™ä¸ªè“è‰²çš„ç‰©ä½“(å¤–).	4	wai / å¤–	1	zhe ge huang se de wu ti zai zhe ge lan se de wu ti (shang). / è¿™ä¸ªé»„è‰²çš„ç‰©ä½“åœ¨è¿™ä¸ªè“è‰²çš„ç‰©ä½“(ä¸Š)ã€‚	4	shang / ä¸Š	1	zhe ge huang se de wu ti zai zhe ge lan se de wu ti (zhi shang) / è¿™ä¸ªé»„è‰²çš„ç‰©ä½“åœ¨è¿™ä¸ªè“è‰²çš„ç‰©ä½“(ä¹‹ä¸Š)	4	zhi shang / ä¹‹ä¸Š	2	zhe ge huang se de wu ti zai zhe ge lan se de wu ti (zhi wai) / è¿™ä¸ªé»„è‰²çš„ç‰©ä½“åœ¨è¿™ä¸ªè“è‰²çš„ç‰©ä½“(ä¹‹å¤–).	4	zhi wai / ä¹‹å¤–	2	3	3	1	NA	Chinese	5	7	Test block 4|Test block 2|Test block 1|Test block 3|Test block 6|Test block 5
	Default Response Set	Anonymous				0	2014-11-04 09:56:50	2014-11-04 10:10:20	1	1	Persian	Å¡ey'-e zard (dÃ¢xel-e) Å¡ey'-e Ã¢bi ast. / Ø´ÛŒ Ø²Ø±Ø¯ (Ø¯Ø§Ø®Ù„) Ø´ÛŒ Ø¢Ø¨ÛŒ Ø§Ø³Øª.	4	dÃ¢xel / Ø¯Ø§Ø®Ù„	2	Å¡ey'-e zard (poÅ¡t-e) Å¡ey'-e Ã¢bi ast. / Ø´ÛŒ Ø²Ø±Ø¯ (Ù¾Ø´Øª) Ø´ÛŒ Ø¢Ø¨ÛŒ Ø§Ø³Øª	4	poÅ¡t / Ù¾Ø´Øª	1	Å¡ey'-e zard (birun-e) Å¡ey'e Ã¢bi ast. / / Ø´ÛŒ Ø²Ø±Ø¯ Ø¨ÛŒØ±ÙˆÙ† Ø´ÛŒ Ø¢Ø¨ÛŒ Ø§Ø³Øª.	4	birun / Ø¨ÛŒØ±ÙˆÙ†	2	Å¡ey'-e zard (ru-ye) Å¡ey'-e Ã¢bi ast. / Ø´ÛŒ Ø²Ø±Ø¯ Ø±ÙˆÛŒ Ø´ÛŒ Ø¢Ø¨ÛŒ Ø§Ø³Øª.	4	ru(y) / Ø±ÙˆÛŒ /	1	shey'-e zard (bÃ¢lÃ¢-ye) shey'-e Ã¢bi ast. / Ø´ÛŒâ€Œ Ø²Ø±Ø¯ (Ø¨Ø§Ù„Ø§ÛŒ) Ø´ÛŒ Ø¢Ø¨ÛŒ Ø§Ø³Øª.	4	bÃ¢lÃ¢ / Ø¨Ø§Ù„Ø§	2	Å¡ey'-e zard (xÃ¢rej-e) Å¡ey'-e Ã¢bi ast. / Ø´ÛŒ Ø²Ø±Ø¯ (Ø®Ø§Ø±Ø¬) Ø´ÛŒ Ø¢Ø¨ÛŒ Ø§Ø³Øª.	4	xÃ¢rej / Ø®Ø§Ø±Ø¬ /	2	3	1	1	Non<	Persian	4	7	Test block 5|Test block 2|Test block 3|Test block 4|Test block 6|Test block 1
	Default Response Set	Anonymous				0	2014-11-04 13:16:25	2014-11-04 13:28:51	1	1	polish	Å¼Ã³Å‚ty przedmiot jest ( w ) niebieskim przedmiocie	4	w	1	Å¼Ã³Å‚ty przedmiot jest (za) niebieskim przedmiotem	4	za	1	Å¼Ã³Å‚ty przemdiot jest (poza) niebieskim przedmiotem	4	poza	2	Å¼Ã³Å‚ty przemdiot jest (na) niebieskim przedmiocie	4	na	1	Å¼Ã³Å‚ty przemdiot jest (nad) niebieskim przedmiotem	4	nad	1	Å¼Ã³Å‚ty przemdiot jest (poza) niebieskim przedmiotem	4	poza	2	5	1	1	I don't see the difference between the two last sentences (off vs. out of)	french, spanish, polish	4	7	Test block 2|Test block 1|Test block 4|Test block 5|Test block 6|Test block 3
	Default Response Set	Anonymous				0	2014-10-28 15:58:02	2014-10-28 15:58:40	0	1	Turkish																																Test block 4|Test block 3|Test block 5|Test block 1|Test block 2|Test block 6
	Default Response Set	Anonymous				0	2014-10-31 16:48:52	2014-10-31 16:49:17	0	1	Spanish																																Test block 6|Test block 1|Test block 4|Test block 3|Test block 2|Test block 5
	Default Response Set	Anonymous				0	2014-10-31 16:53:39	2014-10-31 16:54:24	0	1	Brazilian Portuguese																																Test block 1|Test block 4|Test block 2|Test block 3|Test block 5|Test block 6
	Default Response Set	Anonymous				0	2014-10-31 16:53:13	2014-10-31 16:54:51	0	1	Spanish																																Test block 5|Test block 3|Test block 1|Test block 6|Test block 2|Test block 4
	Default Response Set	Anonymous				0	2014-10-31 16:53:49	2014-10-31 16:54:18	0	1	Turkish																																Test block 5|Test block 1|Test block 3|Test block 4|Test block 6|Test block 2
	Default Response Set	Anonymous				0	2014-10-31 16:57:59	2014-10-31 16:58:13	0	1
	Default Response Set	Anonymous				0	2014-10-31 16:58:00	2014-10-31 16:58:14	0	1	Wolof																																Test block 3|Test block 4|Test block 5|Test block 1|Test block 2|Test block 6
	Default Response Set	Anonymous				0	2014-10-31 16:59:21	2014-10-31 16:59:55	0	1	Greek																																Test block 5|Test block 2|Test block 1|Test block 3|Test block 4|Test block 6
	Default Response Set	Anonymous				0	2014-10-31 17:01:23	2014-10-31 17:02:07	0	1
	Default Response Set	Anonymous				0	2014-10-31 16:59:28	2014-10-31 17:04:44	0	1	Portuguese													O objeto amarelo estÃ¡ (por cima do) objeto azul	4	Por cima de	4																Test block 4|Test block 2|Test block 3|Test block 1|Test block 6|Test block 5
	Default Response Set	Anonymous				0	2014-10-31 17:05:48	2014-10-31 17:05:55	0	1
	Default Response Set	Anonymous				0	2014-10-31 17:07:10	2014-10-31 17:07:16	0	1
	Default Response Set	Anonymous				0	2014-10-31 17:12:10	2014-10-31 17:12:19	0	1
	Default Response Set	Anonymous				0	2014-10-31 17:12:03	2014-10-31 17:12:15	0	1
	Default Response Set	Anonymous				0	2014-10-31 16:29:10	2014-10-31 16:32:08	0	1	Chinese																																Test block 4|Test block 1|Test block 6|Test block 3|Test block 5|Test block 2
	Default Response Set	Anonymous				0	2014-10-31 17:33:24	2014-10-31 17:34:03	0	1	Russian																																Test block 4|Test block 5|Test block 6|Test block 1|Test block 3|Test block 2
	Default Response Set	Anonymous				0	2014-10-31 17:48:26	2014-10-31 17:48:38	0	1
	Default Response Set	Anonymous				0	2014-10-31 16:54:56	2014-10-31 16:56:10	0	1
	Default Response Set	Anonymous				0	2014-10-31 17:13:15	2014-10-31 17:14:25	0	1
	Default Response Set	Anonymous				0	2014-10-31 18:21:45	2014-10-31 18:21:50	0	1
	Default Response Set	Anonymous				0	2014-10-31 19:12:46	2014-10-31 19:12:58	0	1
	Default Response Set	Anonymous				0	2014-11-07 19:05:33	2014-11-07 19:13:34	1	1	German	Das gelbe Objekt ist [in] dem/ [im] blauen Objekt.	4	in, but in plus dem (i.e.-DEF.SG.DAT) is contracted to "im" in most cases	one syllable	Das gelbe Object ist [hinter] dem blauen Object.	4	hinter	two syllables /	Das gelbe Objekt ist [auÃŸerhalb] des blauen Objektes.	4	auÃŸerhalb	three syllables /	Das gelbe Objekt ist [auf] dem blauen Objekt.	4	auf	one syllable	Das gelbe Objekt ist [Ã¼ber] dem blauen Objekt.	4	Ã¼ber	two syllables	Das gelbe Objekt ist [Ã¼ber] dem blauen Objekt.	4	Ã¼ber	two syllables	4	1	2	Ask which cases the prepositions take.	German	6	7	Test block 2|Test block 6|Test block 1|Test block 5|Test block 4|Test block 3
	Default Response Set	Anonymous				0	2014-11-07 19:12:55	2014-11-07 19:19:11	1	1	German	Der gelbe Gegenstand ist (in) dem blauen Gegenstand.	4	in	1	Der gelbe Gegenstand ist (hinter) dem blauen Gegenstand.	4	behind	2	Der gelbe Gegenstand ist auÃŸerhalb des blauen Gegenstandes.	4	outside	3	Der gelbe Gegenstand ist (auf) dem blauen Gegenstand.	4	on	1	Der gelbe Gegenstand ist (Ã¼ber) dem blauen Gegenstand.	4	above	2	Der gelbe Gegenstand ist (Ã¼ber) dem blauen Gegenstand.	4	above	2	5	1	2	.	English, French	7	7	Test block 1|Test block 2|Test block 4|Test block 6|Test block 5|Test block 3
	Default Response Set	Anonymous				0	2014-11-07 19:22:46	2014-11-07 19:33:11	1	1	German	das gelbe objekt ist (in) dem blauen objekt	4	in	1	das gelbe objekt ist (hinter) dem blauen objekt	4	hinter	2	das gelbe Objekt ist aus dem blauen objekt heraus	5	aus .. heraus	3	das gelbe Objekt ist (auf) dem blauen Objekt. /	4	auf	1	das gelb e objket ist (oberhalb) des blauen objekts	5	oberhalb	3	das blaue gelbe ist (vom) blauen objekt (herunter)	5	von ... herunter	4	5	1	4	the question 'what is your field ,,, ' does not let me choose more than one	german englishi	6	7	Test block 4|Test block 2|Test block 6|Test block 1|Test block 3|Test block 5
	Default Response Set	Anonymous				0	2014-11-07 19:38:25	2014-11-07 19:49:49	1	1	Italian	L'oggetto giallo Ã¨ dentro quello blu.	4	dentro	2 syllables	L'oggetto giallo Ã¨ posizionato dietro l'oggetto blu.	4	dietro	2 syllables	L'oggetto giallo non Ã¨ incluso in quello blu.	5	non Ã¨ incluso	5 syllables	L'oggetto giallo Ã¨ sopra quello blu.	4	sopra	2 syllables	L'oggetto giallo Ã¨ posizionato al di sopra di quello blu.	4	al di sopra	4 syllables	L'oggetto giallo si trova al di fuori di quello blu.	4	al di fuori	4 syllables	3	1	1	I don't have any comments, but I do wish you good luck with your research!	Italian	5	7	Test block 3|Test block 5|Test block 4|Test block 6|Test block 2|Test block 1
	Default Response Set	Anonymous				0	2014-10-31 20:08:47	2014-10-31 20:10:58	0	1	european portuguese																																Test block 4|Test block 3|Test block 6|Test block 1|Test block 2|Test block 5
	Default Response Set	Anonymous				0	2014-10-31 19:12:45	2014-10-31 19:13:13	0	1
	Default Response Set	Anonymous				0	2014-11-07 20:23:40	2014-11-07 20:33:19	1	1	German	Das gelbe Objekt ist im blauen Objekt.	4	im (contraction of "in" and the definite article)	1	Das gelbe Objekt ist hinter dem blauen Objekt.	4	hinter	2	Das gelbe Objekt ist auÃŸerhalb des blauen Objekts.	4	auÃŸerhalb	3	Das gelbe Objekt ist auf dem blauen Objekt.	4	auf	1	Das gelbe Objekt ist Ã¼ber dem blauen Objekt	4	Ã¼ber	2	Das gelbe Objekt ist Ã¼ber dem blauen Objekt.	4	Ã¼ber	2	5	1	3	1) In the question "What is your field...", I cannot tick on more than one choice. / 2) The distinction between "off" and "above" was not clear from the picture.	German	5	7	Test block 3|Test block 1|Test block 4|Test block 6|Test block 5|Test block 2
	Default Response Set	Anonymous				0	2014-10-31 20:54:40	2014-10-31 20:58:32	0	1	russian	v / Ð²	4	in/dans	!													nad / Ð½Ð°Ð´	4	au dessus	1												Test block 1|Test block 5|Test block 3|Test block 4|Test block 2|Test block 6
	Default Response Set	Anonymous				0	2014-10-31 20:53:07	2014-10-31 21:09:26	0	1
	Default Response Set	Anonymous				0	2014-10-31 20:20:54	2014-10-31 20:24:57	0	1	spanish																																Test block 3|Test block 4|Test block 2|Test block 6|Test block 1|Test block 5
	Default Response Set	Anonymous				0	2014-10-31 21:39:31	2014-10-31 21:39:42	0	1
	Default Response Set	Anonymous				0	2014-11-07 21:32:40	2014-11-07 21:55:18	1	1	German	Der gelbe Gegenstand befindet sich (in) dem blauen Gegenstand.	4	in	1	Der gelbe Gegenstand befindet sich (hinter) dem blauen Gegenstand.	4	hinter	2	Der gelbe Gegenstand befindet sich (auÃŸerhalb) des blauen Gegestands.	4	auÃŸerhalb	3	Der gelbe Gegenstand befindet sich (auf) dem blauen Gegenstand.	4	auf	1	Der gelbe Gegenstand befindet sich (Ã¼ber) dem blauen Gegenstand.	4	Ã¼ber	2	Der gelbe Gegenstand ist (weit entfernt vom) blauen Gegenstand.	5	(weit entfernt vom)	4	5	1	2	In the above question "What is your field of study (choose all that apply)?", you cannot select all that apply because the software only lets you choose one.	German, English	6	7	Test block 2|Test block 4|Test block 5|Test block 3|Test block 6|Test block 1
	Default Response Set	Anonymous				0	2014-10-31 22:03:33	2014-10-31 22:06:13	0	1	Spanish	El objeto amarillo estÃ¡ en el objeto azul	4	En	One									El objeto amarillo estÃ¡ sobre el objeto azul.	4	Sobre	Two																Test block 4|Test block 1|Test block 6|Test block 2|Test block 5|Test block 3
	Default Response Set	Anonymous				0	2014-10-31 21:22:15	2014-10-31 21:23:25	0	1	ARABIC																																Test block 2|Test block 4|Test block 5|Test block 6|Test block 3|Test block 1
	Default Response Set	Anonymous				0	2014-11-07 22:17:36	2014-11-07 22:25:37	1	1	hungarian	A sÃ¡rga tÃ¡rgy a kÃ©k tÃ¡rgy(ban) van.	2	ban	1	A sÃ¡rga tÃ¡rgy a kÃ©k tÃ¡rgy (mÃ¶gÃ¶tt) van.	4	mÃ¶gÃ¶tt	2	A sÃ¡rga tÃ¡rgy a kÃ©k tÃ¡rgyon (kÃ­vÃ¼l) van.	4	kÃ­vÃ¼l	2	A sÃ¡rga tÃ¡rgy a kÃ©k tÃ¡rgy(on) van.	1	on	1	A sÃ¡rga tÃ¡rgy a kÃ©k tÃ¡rgy (fÃ¶lÃ¶tt) van.	4	fÃ¶lÃ¶tt	2	A sÃ¡rga tÃ¡rgy a kÃ©k tÃ¡rgyon kÃ­vÃ¼l van.	4	kÃ­vÃ¼l	2	5	1	2	nope	Hungarian	5	7	Test block 3|Test block 1|Test block 5|Test block 4|Test block 2|Test block 6
	Default Response Set	Anonymous				0	2014-10-31 21:35:29	2014-10-31 21:40:37	0	1	German																	Das gelbe Object ist (ueber) dem blauen Object.	4	above, over	2												Test block 5|Test block 6|Test block 4|Test block 3|Test block 2|Test block 1
	Default Response Set	Anonymous				0	2014-10-31 21:42:44	2014-10-31 21:43:58	0	1	Chinese																																Test block 6|Test block 1|Test block 2|Test block 3|Test block 5|Test block 4
	Default Response Set	Anonymous				0	2014-10-31 23:11:28	2014-10-31 23:14:37	0	1	russian	e / e	4	e / k	2	r / k	4	2	3	r / r	4	r / k	2	E / j	4	r / k	3	e / k	4	r / k	3	h / j	4	d	2								Test block 6|Test block 1|Test block 3|Test block 5|Test block 2|Test block 4
	Default Response Set	Anonymous				0	2014-10-31 23:28:25	2014-10-31 23:28:36	0	1
	Default Response Set	Anonymous				0	2014-10-31 23:34:31	2014-10-31 23:39:56	0	1	Mandarin Chinese (Beijing)																																Test block 6|Test block 1|Test block 2|Test block 4|Test block 3|Test block 5
	Default Response Set	Anonymous				0	2014-11-01 05:00:06	2014-11-01 05:00:54	0	1	hebrew																																Test block 6|Test block 3|Test block 5|Test block 4|Test block 2|Test block 1
	Default Response Set	Anonymous				0	2014-11-01 08:20:51	2014-11-01 08:21:29	0	1	Dutch																																Test block 3|Test block 4|Test block 1|Test block 6|Test block 2|Test block 5
	Default Response Set	Anonymous				0	2014-11-01 10:08:26	2014-11-01 10:09:14	0	1	German																																Test block 5|Test block 3|Test block 4|Test block 2|Test block 6|Test block 1
	Default Response Set	Anonymous				0	2014-11-01 09:12:54	2014-11-01 09:20:26	0	1	Gascon																																Test block 5|Test block 4|Test block 6|Test block 1|Test block 2|Test block 3
	Default Response Set	Anonymous				0	2014-11-01 10:37:55	2014-11-01 10:38:59	0	1
	Default Response Set	Anonymous				0	2014-11-01 10:40:58	2014-11-01 10:42:29	0	1	croatian																																Test block 5|Test block 1|Test block 2|Test block 6|Test block 3|Test block 4
	Default Response Set	Anonymous				0	2014-11-01 10:56:56	2014-11-01 10:57:27	0	1	arabic																																Test block 1|Test block 3|Test block 2|Test block 6|Test block 4|Test block 5
	Default Response Set	Anonymous				0	2014-11-01 11:01:08	2014-11-01 11:01:26	0	1	Kurdish																																Test block 5|Test block 2|Test block 4|Test block 3|Test block 1|Test block 6
	Default Response Set	Anonymous				0	2014-11-01 11:16:15	2014-11-01 11:17:08	0	1	Hungarian																																Test block 6|Test block 5|Test block 2|Test block 3|Test block 4|Test block 1
	Default Response Set	Anonymous				0	2014-11-01 11:21:26	2014-11-01 11:22:12	0	1	spanish																																Test block 4|Test block 3|Test block 6|Test block 2|Test block 1|Test block 5
	Default Response Set	Anonymous				0	2014-11-01 10:59:15	2014-11-01 11:04:38	0	1	Swedish																																Test block 4|Test block 5|Test block 6|Test block 1|Test block 3|Test block 2
	Default Response Set	Anonymous				0	2014-11-01 12:49:54	2014-11-01 12:50:07	0	1
	Default Response Set	Anonymous				0	2014-11-01 14:35:49	2014-11-01 14:35:57	0	1
	Default Response Set	Anonymous				0	2014-11-08 15:26:18	2014-11-08 15:40:23	1	1	Russian	Russian: Zholtyj predmet (vnutri) golubogo predmeta.	4	vnutri = inside	vnu-tri (2 syllables)	Russian: Zholtyj predmet (za) golubym predmetom.	4	za = behind	za = one syllable	Russian: Zholtyj predmet vynut (iz) golubogo predmeta.	4	iz = out	iz = one syllable	zholtyj predmet (na) golubom predmete	4	na = on	na = one syllable	Russian: Zholtyj predmet (nad) golubym predmetom	4	nad= above	nad= one syllable	zholtyj predmet podnialsia (s) golubogo predmeta or / zholtyj predmet otletajet (ot) golubogo predmeta	4	(s) = off or / (ot= from	s = consonantal / ot= one syllable	5	1	3	auto-correct should be turned off; it autocorrected my Russian words	Russian, English	7	7	Test block 1|Test block 2|Test block 3|Test block 5|Test block 4|Test block 6
	Default Response Set	Anonymous				0	2014-11-08 15:32:31	2014-11-08 15:41:21	1	1	French	L'objet jaune est (dans) l'objet bleu.	4	dans	1	L'objet jaune est (derriÃ¨re) l'objet bleu.	4	derriÃ¨re	4	L'objet jaune est (en dehors de) l'objet bleu.	4	en dehors de	4	L'objet jaune est (sur) l'objet bleu.	4	sur	1	L'objet jaune est (au dessus de) l'objet bleu.	4	au-dessus de	4	L'objet jaune est (hors de) l'objet bleu.	4	hors de	2	5	1	4	No comments.	English and French	7	7	Test block 3|Test block 4|Test block 1|Test block 5|Test block 2|Test block 6
	Default Response Set	Anonymous				0	2014-11-08 16:15:57	2014-11-08 16:23:18	1	1	german	Der blaue Gegenstand ist (im) blauen Gegenstand.	4	im	1	Der gelbe Gegenstand ist (hinter) dem blauen Gegenstand.	4	hinter	2	Der gelebe Gegenstand ist (ausserhalb) des blauen Gegenstand.	4	ausserhalb	3	Der gelbe Gegenstand ist (auf) dem blauen Gegenstand.	4	auf	1	Der gelebe Gegenstand ist (Ã¼ber) dem blauen Gegenstand.	4	Ã¼ber	2	Der gelbe Gegenstand ist (nicht auf) dem blauen Gegenstand.	4	nicht auf	2	5	1	2	no comment	german	6	7	Test block 1|Test block 3|Test block 4|Test block 2|Test block 6|Test block 5
	Default Response Set	Anonymous				0	2014-11-08 16:19:56	2014-11-08 16:28:08	1	1	French	(dans)	4	(dans)	1	(derriÃ¨re)	4	(derriÃ¨re)	3	(en dehors de)	5	(en dehors de)	4	(sur)	4	(sur)	1	(sur)	4	(sur)	1	(hors)	4	(hors)	1	3	1	1	no	English- Arabic	7	5	Test block 5|Test block 4|Test block 1|Test block 6|Test block 2|Test block 3
	Default Response Set	Anonymous				0	2014-11-08 16:22:54	2014-11-08 16:41:41	1	1	Hebrew	hachefetz hatsahov nimtsa (betoch) hachefetz hakachol / ×”×—×¤×¥ ×”×¦×”×•×‘ × ×ž×¦× (×‘×ª×•×š) ×”×—×¤×¥ ×”×›×—×•×œ	4	betoch / ×‘×ª×•×š	2 (although it could be that some would say it's only one syllable, and the /b/ is not really followed by a vowel).	hachefetz hatsahov nimtsa (me'achorei) hachefetz hakachol / ×”×—×¤×¥ ×”×¦×”×•×‘ × ×ž×¦× (×ž××—×•×¨×™) ×”×—×¤×¥ ×”×›×—×•×œ	4	me'achorei / ×ž××—×•×¨×™	4 (4.5 if I count the diphthong as 1.5)	hachefetz hatsahov nimtsa (mechuts) lachefetz hakachol / ×”×—×¤×¥ ×”×¦×”×•×‘ × ×ž×¦× (×ž×—×•×¥) ×œ×—×¤×¥ ×”×›×—×•×œ	4	mechutz / ×ž×—×•×¥	2	hachefetz hatsahov munach (al) hachefetz hakachol / ×”×—×¤×¥ ×”×¦×”×•×‘ ×ž×•× ×— (×¢×œ) ×”×—×¤×¥ ×”×›×—×•×œ	4	al / ×¢×œ	1	hachefetz hatsahov nimtsa (me'al) hachefetz hakachol / ×”×—×¤×¥ ×”×¦×”×•×‘ × ×ž×¦× (×ž×¢×œ) ×”×—×¤×¥ ×”×›×—×•×œ	4	me'al / ×ž×¢×œ	2	I don't know how to translate it.	5	n/a	n/a	5	3	2	1. I made an error in the "out of" question and I cannot go back. I only put "out" in parentheses instead of "out of". "Out of" is "mechutz le" ×ž×—×•×¥ ×œ and the second part (le) is attached to the noun. / / 2. Whenever I wrote "ch" in translation, I was referring to /x/ in IPA.	Hebrew, ~English	6	7	Test block 2|Test block 4|Test block 6|Test block 5|Test block 1|Test block 3
	Default Response Set	Anonymous				0	2014-11-08 16:39:43	2014-11-08 16:44:43	1	1	Bulgarian	Ð²	4	v	0	Ð·Ð°Ð´	4	zad	1	Ð¸Ð·Ð²ÑŠÐ½	4	izvan	2	Ð½Ð°	4	na	1	Ð½Ð°Ð´	4	nad	1	no equivalent	5	no equivalent	no equivalent	5	1	4	no	Bulgarian	7	7	Test block 6|Test block 5|Test block 3|Test block 4|Test block 1|Test block 2
	Default Response Set	Anonymous				0	2014-11-08 17:25:25	2014-11-08 17:32:34	1	1	Dutch	Het gele ding is "in" het blauwe ding.	4	in	1	Het gele ding is "achter" het blauwe ding.	4	achter	2	Het gele ding is "buiten" het blauwe ding.	4	buiten	2	Het gele ding ligt "op" het blauwe ding.	4	op	1	Het gele ding is "boven" het blauwe ding.	4	boven	2	*Het gele ding is "vanaf" het blauwe ding.	4	vanaf	2	5	1	1	The question where the yellow object is 'off' the blue object, I translated with the aim of having the correct preposition. But this is not a grammatical sentence. You can only use 'vanaf' with a motion sense, not in this static sense. (I guess like English - that sentence was very weird.)	2	7	7	Test block 2|Test block 3|Test block 4|Test block 6|Test block 5|Test block 1
	Default Response Set	Anonymous				0	2014-11-01 17:36:39	2014-11-01 17:36:43	0	1
	Default Response Set	Anonymous				0	2014-11-08 18:01:57	2014-11-08 18:19:31	1	1	Spanish	El objeto amarillo estÃ¡ (en) el objeto azul.	4	en	1	El objeto amarillo estÃ¡ (detrÃ¡s de)l objeto azul.	5	detrÃ¡s de	3	El objeto amarillo estÃ¡ (fuera de)l objeto azul.	5	fuera de	3	El objeto amarillo estÃ¡ (sobre) el objeto azul.	4	sobre	2	El objeto amarillo estÃ¡ (sobre) el objeto azul.	4	sobre	2	El objeto amarillo estÃ¡ (fuera de)l objeto azul.	5	fuera de	3	5	4	2	In Spanish, even if we have single prepositions that are more or less equivalent to English ones like "above" ("sobre") or "behind" ("tras"), it is often more natural to use [adverb + preposition] phrases such as "encima de" (lit. "above of") or "detrÃ¡s de" (lit. "behind of"), especially in conversational discourse. I don't think there's any single word to translate "off" and "out of", but just …	Spanish	5	7	Test block 6|Test block 2|Test block 3|Test block 5|Test block 4|Test block 1
	Default Response Set	Anonymous				0	2014-11-08 18:27:00	2014-11-08 18:35:25	1	1	German	Das gelbe Objekt ist (im) blauen Objekt.	4	im (=in dem, masculine / neutral form vs. in, feminine e.g. ist in der blauen Kiste).	1	Das gelbe Objekt is (hinter) dem blauen Objekt.	4	hinter	2	Das gelbe Objekt ist (ausserhalb) des blauen Objekts.	4	ausserhalb /	3	Das gelbe Objekt ist (auf) dem blauen Objekt.	4	auf	1	Das gelbe Objekt ist (Ã¼ber) dem blauen Objekt.	4	Ã¼ber	2	Das gelbe Objekt ist (weg) vom blauen Objekt.	4	weg	1	5	1	2	It took longer than 5 minutes.. ;) and I think that only linguists can do this survey (i.e., notions like adposition etc are not always known to lay persons..).	German, French	6	7	Test block 1|Test block 3|Test block 6|Test block 4|Test block 2|Test block 5
	Default Response Set	Anonymous				0	2014-11-01 17:36:27	2014-11-01 17:42:23	0	1	European Portuguese									O objeto amarelo esta' (sobre) o objeto azul	4	(Note: l'apostrohe aprÃ¨s la voyelle note un accent aigu sur celle-ci ; je n'ai pas de clavier portugais...)	2																				Test block 3|Test block 6|Test block 5|Test block 4|Test block 2|Test block 1
	Default Response Set	Anonymous				0	2014-11-01 17:53:50	2014-11-01 17:55:21	0	1	greek (modern)																																Test block 6|Test block 5|Test block 2|Test block 1|Test block 3|Test block 4
	Default Response Set	Anonymous				0	2014-11-08 19:02:41	2014-11-08 19:14:28	1	1	Kannada	haladi vastu niili vastuvina (olage) ide	4	olage	3	haladi vastu niili vastuvina (hinde) ide.	4	hinde	2	haladi vastu niili vastuvina (horage) ide	4	horage	3	haladi vastu niili vastuvina (mele) ide.	4	mele	2	haladi vastu niili vastuvina (mele) ide	4	mele	2	haladi vastu niili vastuginta (bere) ide	4	bere	2	5	1	2	Field Linguistics	Kannada	6	7	Test block 2|Test block 6|Test block 5|Test block 1|Test block 4|Test block 3
	Default Response Set	Anonymous				0	2014-11-08 18:42:19	2014-11-08 19:16:34	1	1	Hebrew	ha-obyekt ha-tsahov hu [be-tox] ha-obyekt ha-kaxol / ×”××•×‘×™×™×§×˜ ×”×¦×”×•×‘ ×”×•× [×‘×ª×•×š] ×”××•×‘×™×™×§×˜ ×”×›×—×•×œ	4	be-tox / ×‘×ª×•×š	2	ha-obyekt ha-tsahov hu [me-axorey] ha-obyekt ha-kaxol / ×”××•×‘×™×™×§×˜ ×”×¦×”×•×‘ ×”×•× [×ž××—×•×¨×™] ×”××•×‘×™×™×§×˜ ×”×›×—×•×œ	4	me-axorey / ×ž××—×•×¨×™	4	ha-obyekt ha-tsahov hu [mi-xuts l]a-obyekt ha-kahol / ×”××•×‘×™×™×§×˜ ×”×¦×”×•×‘ ×”×•× [×ž×—×•×¥ ×œ]××•×‘×™×™×§×˜ ×”×›×—×•×œ	5	mi-xuts le / ×ž×—×•×¥ ×œ	3	ha-obyekt ha-tsahov hu [al] ha-obyekt ha-kaxol / ×”××•×‘×™×™×§×˜ ×”×¦×”×•×‘ ×”×•× [×¢×œ] ×”××•×‘×™×™×§×˜ ×”×›×—×•×œ	4	[al] / ×¢×œ	1	ha-obyekt ha-tsahov hu [me-al] ha-obyekt ha-kaxol / ×”××•×‘×™×™×§×˜ ×”×¦×”×•×‘ ×”×•× [×ž×¢×œ] ×”××•×‘×™×™×§×˜ ×”×›×—×•×œ	4	me-al / ×ž×¢×œ	2	ha-obyekt ha-tshaov hu [me-al] ha-obyekt ha-kaxol / ×”××•×‘×™×™×§×˜ ×”×¦×”×•×‘ ×”×•× [×ž×¢×œ] ×”××•×‘×™×™×§×˜ ×”×›×—×•×œ	4	me-al / ×ž×¢×œ	2	3	1	1	I transcripted the Hebrew translations roughly as in IPA.	Hebrew	5	7	Test block 3|Test block 4|Test block 6|Test block 5|Test block 1|Test block 2
	Default Response Set	Anonymous				0	2014-11-08 19:16:38	2014-11-08 19:24:43	1	1	german	Das gelbe Obekt ist (in) dem blauen Objekt	4	in	1	Das gelbe Objekt ist (hinter) dem blauen Objekt	4	hinter	2	Das gelbe Objekt ist (auÃŸerhalb) des blauen Objekts	4	auÃŸerhalb	3	Das gelbe Ojekt ist (auf) dem blauen Objekt	4	auf	1	Das gelbe Objekt ist (Ã¼ber) dem blauen Objekt	4	Ã¼ber	2	Das gelbe Objekt ist (entfernt von) dem blauen Objekt	5	entfernt von	3	4	1	3	nothing	german	4	7	Test block 5|Test block 2|Test block 4|Test block 6|Test block 1|Test block 3
	Default Response Set	Anonymous				0	2014-11-01 22:20:52	2014-11-01 22:22:54	0	1
	Default Response Set	Anonymous				0	2014-11-08 22:33:11	2014-11-08 22:40:03	1	1	Czech	Å½lutÃ½ pÅ™edmÄ›t je (v) modrÃ©m pÅ™edmÄ›tu	4	v	1	Å½lutÃ½ pÅ™edmÄ›t je za modrÃ½m pÅ™edmÄ›tem	4	za	1	Å¾lutÃ½ pÅ™edmÄ›t je vnÄ› modrÃ©ho pÅ™edmÄ›tu	4	vnÄ›	1	Å¾lutÃ½ pÅ™edmÄ›t je na modrÃ©m pÅ™edmÄ›tu	4	na	1	Å¾lutÃ½ pÅ™edmÄ›t je nad modrÃ½m predmet	4	nad	1	Å½lutÃ½ pÅ™edmÄ›t je (mimo) modrÃ½ objekt	4	mimo	2	4	1	1	no comments	Czech	5	7	Test block 1|Test block 6|Test block 2|Test block 5|Test block 3|Test block 4
	Default Response Set	Anonymous				0	2014-11-08 21:25:33	2014-11-08 22:41:45	1	1	Taiwan Mandarin	huangse de dongxi zai lanse de dongxi (limian). / é»ƒè‰²çš„æ±è¥¿åœ¨è—è‰²çš„æ±è¥¿(è£¡é¢)ã€‚	4	limian / è£¡é¢	2	Huangse de dongxi zai lanse de dongxi (houmian). / é»ƒè‰²çš„æ±è¥¿åœ¨è—è‰²çš„æ±è¥¿(å¾Œé¢)ã€‚	4	houmian / å¾Œé¢	2	huangse de dongxi zai lanse de dongxi (waimian). / é»ƒè‰²çš„æ±è¥¿åœ¨è—è‰²çš„æ±è¥¿å¤–é¢ã€‚	4	waimian / å¤–é¢	2	huangse de dongxi zai lanse de dongxi (shangmian). / é»ƒè‰²çš„æ±è¥¿åœ¨è—è‰²çš„æ±è¥¿(ä¸Šé¢)ã€‚	4	shangmian / ä¸Šé¢	2	huangse de dongxi zai lanse de dongxi (shangfang). / é»ƒè‰²çš„æ±è¥¿åœ¨è—è‰²çš„æ±è¥¿(ä¸Šæ–¹)ã€‚	4	shangfang / ä¸Šæ–¹	2	huangse de dongxi (likai) lanse de dongxi (biaomian).	5	likai...biaomian / é›¢é–‹...è¡¨é¢	4	4	1	1	1. There are multiple ways to translate these sentences into Mandarin, especially the ones with "out of" and "off". The verbs or sentence structures might also vary. 2. There is a range of variations for almost each and every "adposition" in Mandarin, e.g. li = limian = libian = litou ("inside"), which could also be zhong = zhizhong ("in, inside, among"). 3. The word classes of Mandarin are rathe…	Taiwan Mandarin and Taiwanese	6	7	Test block 2|Test block 1|Test block 4|Test block 3|Test block 5|Test block 6
	Default Response Set	Anonymous				0	2014-11-01 12:22:03	2014-11-01 22:56:15	0	1
	Default Response Set	Anonymous				0	2014-11-02 00:09:16	2014-11-02 00:09:33	0	1	Italian																																Test block 3|Test block 4|Test block 1|Test block 5|Test block 2|Test block 6
	Default Response Set	Anonymous				0	2014-11-09 00:49:14	2014-11-09 01:41:27	1	1	Urdu	peela jism neelay jism (main) mojud hai. / Ù¾ÛŒÙ„Û’ Ø¬Ø³Ù… Ù†ÛŒÙ„Ø§ Ø¬Ø³Ù… Ù…ÛŒÚº Ù…ÙˆØ¬ÙˆØ¯ ÛÛ’	4	main	1	peela jism neelay jism k (peechy) hai. / Ù¾ÛŒÙ„Û’ Ø¬Ø³Ù… Ù†ÛŒÙ„Ø§ Ø¬Ø³Ù… Ú©Û’ (Ù¾ÛŒÚ†Ú¾Û’) ÛÛ’	4	peechy	2	peela jisam neelay jism (se) aaya hai. / / Ù¾ÛŒÙ„Û’ Ø¬Ø³Ù… Ù†ÛŒÙ„Ø§ Ø¬Ø³Ù…( Ø³Û’) Ø¢ÛŒØ§ ÛÛ’	4	se (pronounced as say)	One syllable	peela jism neelay jism (par) hai. / Ù¾ÛŒÙ„Û’ Ø¬Ø³Ù… Ù†ÛŒÙ„Ø§ Ø¬Ø³Ù… Ù¾Ø± ÛÛ’	4	par	1	peela jism neely jism k oopar hai. / Ù¾ÛŒÙ„Û’ Ø¬Ø³Ù… Ù†ÛŒÙ„Ø§ Ø¬Ø³Ù… Ú©Û’ Ø§ÙˆÙ¾Ø± ÛÛ’	5	oopar (It's am adj in Urdu)	2	peela jism neelay jism se (duur) hai. / Ù¾ÛŒÙ„Û’ Ø¬Ø³Ù… Ù†ÛŒÙ„Ø§ Ø¬Ø³Ù… Ø³Û’ Ø¯ÙˆØ± ÛÛ’	5	duur	1	4	1	1	Above and off are adjectives in Urdu and Punjabi. Wish I had an option to specify categorically.	Urdu, Punjabi	5	6	Test block 3|Test block 2|Test block 4|Test block 1|Test block 6|Test block 5
	Default Response Set	Anonymous				0	2014-11-02 03:04:17	2014-11-02 03:09:10	0	1	Mandarin Chinese																																Test block 6|Test block 4|Test block 1|Test block 3|Test block 5|Test block 2
	Default Response Set	Anonymous				0	2014-11-09 05:27:21	2014-11-09 07:11:16	1	1	Arabic	Al mostateel al a'sfar [be-dakhel] al ostwana al zarqa' / the rectangle the yellow [with-inside] the cylender the blue / Ø§Ù„Ù…Ø³ØªØ·ÙŠÙ„ Ø§Ù„Ø£ØµÙØ± (Ø¨Ø¯Ø§Ø®Ù„( Ø§Ù„Ø§Ø³Ø·ÙˆØ§Ù†Ø© Ø§Ù„Ø²Ø±Ù‚Ø§Ø¡	5	[be-dakhel] / (Ø¨Ø¯Ø§Ø®Ù„(	3 syllables	Al mostateel al safra' [wara'] al ostowana al zarqa' / the rectangle the yellow [behind] the cylender the blue / Ø§Ù„Ù…Ø³ØªØ·ÙŠÙ„ Ø§Ù„Ø£ØµÙØ± ]ÙˆØ±Ø§Ø¡ [ Ø§Ù„Ø§Ø³Ø·ÙˆØ§Ù†Ø© Ø§Ù„Ø²Ø±Ù‚Ø§Ø¡	5	[wara'] / ]ÙˆØ±Ø§Ø¡ [	2 syllables	Al mostateel al a'sfar [khareg aa'n] al ostowana al zarqa' / the rectangle the yellow out of the celyndar the blue / Ø§Ù„Ù…Ø³ØªØ·ÙŠÙ„ Ø§Ù„Ø£ØµÙØ± [Ø®Ø§Ø±Ø¬ Ø¹Ù†] Ø§Ù„Ø§Ø³Ø·ÙˆØ§Ù†Ø© Ø§Ù„Ø²Ø±Ù‚Ø§Ø¡	5	[khareg aa'n] / [Ø®Ø§Ø±Ø¬ Ø¹Ù†]	3 syllables	Al dae'ra al safra' [aa'la] al mostateel al a'zraq / the circle yellow [on top of] the rectangle the blue / Ø§Ù„Ø¯Ø§Ø¦Ø±Ø© Ø§Ù„ØµÙØ±Ø§Ø¡ [Ø¹Ù„Ù‰] Ø§Ù„Ù…Ø³ØªØ·ÙŠÙ„ Ø§Ù„Ø£Ø²Ø±Ù‚	4	[aa'la] / [Ø¹Ù„Ù‰]	2 syllables	Same as example 1	4	Same as example 1	Same as example 1	Al da'era al safra' [fo'] al mostateel al a'zraq / The circle the blue [above] the rectangle the blue / Ø§Ù„Ø¯Ø§Ø¦Ø±Ø© Ø§Ù„ØµÙØ±Ø§Ø¡ [ÙÙˆÙ‚] Ø§Ù„Ù…Ø³ØªØ·ÙŠÙ„ Ø§Ù„Ø£Ø²Ø±Ù‚	4	[fo'] / [above] / [ÙÙˆÙ‚]	1 syllable	4	1	2	My MA is in Syntax	Arabic (mother tongue) and English	7	7	Test block 6|Test block 3|Test block 5|Test block 4|Test block 2|Test block 1
	Default Response Set	Anonymous				0	2014-11-02 08:40:07	2014-11-02 08:40:47	0	1	portuguese																																Test block 2|Test block 6|Test block 5|Test block 4|Test block 3|Test block 1
	Default Response Set	Anonymous				0	2014-11-02 11:25:50	2014-11-02 11:28:26	0	1	ikwere																																Test block 1|Test block 2|Test block 5|Test block 6|Test block 3|Test block 4
	Default Response Set	Anonymous				0	2014-11-09 13:38:47	2014-11-09 14:04:14	1	1	Vietnamese	Váº­t thá»ƒ mÃ u vÃ ng (á»Ÿ trong) váº­t thá»ƒ mÃ u xanh dÆ°Æ¡ng	4	á»Ÿ trong	2	Váº­t thá»ƒ mÃ u vÃ ng (á»Ÿ phÃ­a sau) váº­t thá»ƒ mÃ u xanh dÆ°Æ¡ng	4	á»Ÿ phÃ­a sau	3	Váº­t thá»ƒ mÃ u vÃ ng (á»Ÿ ngoÃ i) váº­t thá»ƒ mÃ u xanh dÆ°Æ¡ng	4	á»Ÿ ngoÃ i	2	Váº­t thá»ƒ mÃ u vÃ ng (á»Ÿ trÃªn) váº­t thá»ƒ mÃ u xanh dÆ°Æ¡ng	4	á»Ÿ trÃªn	2	Váº­t thá»ƒ mÃ u vÃ ng á»Ÿ trÃªn váº­t thá»ƒ mÃ u xanh dÆ°Æ¡ng	4	á»Ÿ trÃªn	2	Váº­t thá»ƒ mÃ u vÃ ng (á»Ÿ ngoÃ i) váº­t thá»ƒ mÃ u xanh dÆ°Æ¡ng	4	á»Ÿ ngoÃ i	2	5	5	1	Psycholinguistics	Vietnamese	7	7	Test block 5|Test block 2|Test block 4|Test block 6|Test block 1|Test block 3
	Default Response Set	Anonymous				0	2014-11-02 15:29:13	2014-11-02 15:34:19	0	1	Russian																	Zholtyj predmet "nad" golubym predmetom	4	nad	1												Test block 5|Test block 6|Test block 3|Test block 4|Test block 2|Test block 1
	Default Response Set	Anonymous				0	2014-11-02 17:37:31	2014-11-02 17:37:40	0	1	e																																Test block 4|Test block 3|Test block 6|Test block 1|Test block 5|Test block 2
	Default Response Set	Anonymous				0	2014-11-02 18:59:07	2014-11-02 18:59:11	0	1
	Default Response Set	Anonymous				0	2014-11-09 18:22:58	2014-11-09 19:03:10	1	1	Farsi	shey'e zard (daroun)e / (tu)ye shey'e abi gharar darad. / .Ø´ÙŠØ¡ Ø²Ø±Ø¯ (Ø¯Ø±ÙˆÙ†) / (ØªÙˆ)ÙŠ Ø´ÙŠØ¡ Ø¢Ø¨ÙŠ Ù‚Ø±Ø§Ø± Ø¯Ø§Ø±Ø¯	4	daroun / tu [ps: both of these prepositions can be used. they are synonyms) / Ø¯Ø±ÙˆÙ† / ØªÙˆ /	daroun (Ø¯Ø±ÙˆÙ†) has 2 syllables. / tu (ØªÙˆ) has 1 syllable.	shey'e zard (posht)e shey'e abi gharar darad. / .Ø´ÙŠØ¡ Ø²Ø±Ø¯ (Ù¾Ø´Øª) Ø´ÙŠØ¡ Ø¢Ø¨ÙŠ Ù‚Ø±Ø§Ø± Ø¯Ø§Ø±Ø¯	4	posht / Ù¾Ø´Øª	1	shey'e zard (biroun) / (kharej) [az/e] shey'e abi gharar darad. / Ø´ÙŠØ¡ Ø²Ø±Ø¯ (Ø¨ÙŠØ±ÙˆÙ†) / (Ø®Ø§Ø±Ø¬) [Ø§Ø²] Ø´ÙŠØ¡ Ø¢Ø¨ÙŠ Ù‚Ø±Ø§Ø± Ø¯Ø§Ø±Ø¯	4	biroun / kharej / Ø¨ÙŠØ±ÙˆÙ† / Ø®Ø§Ø±Ø¬	both of them have 2 syllables.	shey'e zard (bala)ye shey'e abi gharar darad. / Ø´ÙŠØ¡ Ø²Ø±Ø¯ (Ø¨Ø§Ù„Ø§)ÙŠ Ø´ÙŠØ¡ Ø¢Ø¨ÙŠ Ù‚Ø±Ø§Ø± Ø¯Ø§Ø±Ø¯	4	bala / Ø¨Ø§Ù„Ø§	2	shey'e zard (bala)ye shey'e abi gharar darad. / .Ø´ÙŠØ¡ Ø²Ø±Ø¯ (Ø¨Ø§Ù„Ø§)ÙŠ Ø´ÙŠØ¡ Ø¢Ø¨ÙŠ Ù‚Ø±Ø§Ø± Ø¯Ø§Ø±Ø¯	4	bala / Ø¨Ø§Ù„Ø§	2	shey'e zard (biroun) / (kharej) [az/e] shey'e abi gharar darad. / Ø´ÙŠØ¡ Ø²Ø±Ø¯ (Ø¨ÙŠØ±ÙˆÙ†) / (Ø®Ø§Ø±Ø¬) [Ø§Ø²] Ø´ÙŠØ¡ Ø¢Ø¨ÙŠ Ù‚Ø±Ø§Ø± Ø¯Ø§Ø±Ø¯	4	biroun / kharej / Ø¨ÙŠØ±ÙˆÙ† / Ø®Ø§Ø±Ø¬	2	5	1	2	- spatial prepositions in Persian are called nominal prepositions. they have some common properties with nouns. / - some of the prepositions in this survey, have 2 possible translations(formal and informal). /	farsi	5	7	Test block 1|Test block 5|Test block 2|Test block 4|Test block 3|Test block 6
	Default Response Set	Anonymous				0	2014-11-02 20:20:39	2014-11-02 20:20:46	0	1
	Default Response Set	Anonymous				0	2014-11-02 21:47:29	2014-11-02 21:48:14	0	1
	Default Response Set	Anonymous				0	2014-11-02 22:26:54	2014-11-02 22:27:09	0	1
	Default Response Set	Anonymous				0	2014-11-10 06:19:07	2014-11-10 06:37:01	1	1	Hungarian	A sÃ¡rga tÃ¡rgy a kÃ©k tÃ¡rgy(ban) van.	2	N-ban	1	A sÃ¡rga tÃ¡rgy a kÃ©k tÃ¡rgy (mÃ¶gÃ¶tt) van.	4	N mÃ¶gÃ¶tt	2	A sÃ¡rga tÃ¡rgy a kÃ©k tÃ¡rgy-on kÃ¬vÃ¼l van. /	5	N-on kÃ¬vÃ¼l / N-affix postposition	3	A sÃ¡rga tÃ¡rgy a kÃ©k tÃ¡rgy(on) van.	2	N-on	1	A sÃ¡rga tÃ¡rgy a kÃ©k tÃ¡rgy (fÃ¶lÃ¶tt) van.	4	fÃ¶lÃ¶tt	2	A sÃ¡rga tÃ¡rgy a kÃ©k tÃ¡rgy(tÃ³l tÃ¡vol) van. /	5	N-tÃ³l tÃ¡vol	3	4	1	1	The sentence 'The yellow object is off the blue object' can be realized in Hungarian in two ways. / 1. N-suffix+postposition / 2. negating the sentence resulting in 'not on N ' - gloss provided below: / A sÃ¡rga tÃ¡rgy nincs a kÃ©k tÃ¡rgy-on. / the blue object is not the blue object-suff. on / 'The yellow object is not on the blue object.'	Hungarian, Romanian, Hebrew, English	7	7	Test block 1|Test block 5|Test block 3|Test block 2|Test block 4|Test block 6
	Default Response Set	Anonymous				0	2014-11-10 06:37:11	2014-11-10 06:52:12	1	1	Hebrew	Hadavar hatzahov (betoh) hadavar hakahol. / .×”×“×‘×¨ ×”×¦×”×•×‘ (×‘×ª×•×š) ×”×“×‘×¨ ×”×›×—×•×œ	4	betoh N / ×‘×ª×•×š N /	2	Hadavar hatzahov (meahorey) hadavar hakahol. / .×”×“×‘×¨ ×”×¦×”×•×‘ (×ž××—×•×¨×™) ×”×“×‘×¨ ×”×›×—×•×œ	4	meahorey N / ×ž××—×•×¨×™ N /	4	Hadavar hatzahov (mihutz le)davar hakahol	5	mihutz le-N	3	Hadavar hatzahov (al) hadavar hakahol. / .×”×“×‘×¨ ×”×¦×”×•×‘ (×¢×œ) ×”×“×‘×¨ ×”×›×—×•×œ	4	al N / / ×¢×œ N	1	Hadavar hatzahov (meal) hadavar hakahol. / .×”×“×‘×¨ ×”×¦×”×•×‘ (×ž×¢×œ) ×”×“×‘×¨ ×”×›×—×•×œ	4	meal N / ×ž×¢×œ N /	2	Hadavar hatzahov (meal) hadavar hakahol. / .×”×“×‘×¨ ×”×¦×”×•×‘ (×ž×¢×œ) ×”×“×‘×¨ ×”×›×—×•×œ	4	meal N / ×ž×¢×œ N	2	4	1	1	note that in Hebrew both the English prepositions 'above' and 'off' are realized by the same lexical item 'meal' /	Hungarian, Romanian, Hebrew, English	7	7	Test block 3|Test block 4|Test block 1|Test block 5|Test block 2|Test block 6
	Default Response Set	Anonymous				0	2014-11-03 08:52:18	2014-11-03 08:53:39	0	1	Mauritian Creole																																Test block 2|Test block 3|Test block 5|Test block 1|Test block 4|Test block 6
	Default Response Set	Anonymous				0	2014-11-10 08:55:18	2014-11-10 09:02:48	1	1	Italian	L'oggetto giallo e' (nel)l'oggetto blu.	4	nell'	1	L'oggetto giallo e' (dietro) l'oggetto blu.	4	dietro	2	L'oggetto giallo e' (al di fuori del)l'oggetto blu.	4	al di fuori di	5	L'oggetto giallo e' (sul)l'oggetto blu. /	4	sull'	1	L'oggetto giallo e' (sopra) l'oggetto blu.	4	sopra	2	L'oggetto giallo e' (lontano dal)l'oggetto blu.	4	lontano da	4	4	5	4	computer science	Italian	5	7	Test block 2|Test block 1|Test block 4|Test block 5|Test block 3|Test block 6
	Default Response Set	Anonymous				0	2014-11-10 09:03:45	2014-11-10 09:10:39	1	1	German	Das gelbe Objekt ist [in] dem blauen Objekt.	4	in	1	Das gelbe Objekt ist [hinter] dem blauen Objekt.	4	hinter	2	Das gelbe Objekt ist auÃŸerhalb des blauen Objekts.	4	auÃŸerhalb	3	Das gelbe Objekt ist [auf] dem blauen Objekt.	4	auf	1	Das gelbe Objekt ist [Ã¼ber] dem blauen Objekt.	4	Ã¼ber	2	Das gelbe Objekt ist [Ã¼ber] dem blauen Objekt.	4	Ã¼ber	2	4	1	2	no comments	German	6	7	Test block 6|Test block 2|Test block 3|Test block 5|Test block 1|Test block 4
	Default Response Set	Anonymous				0	2014-11-10 09:56:37	2014-11-10 10:06:47	1	1	Finnish	Keltainen objekti on sinisen objektin (sisÃ¤llÃ¤).	4	sisÃ¤llÃ¤	3	Keltainen objekti on sinisen objektin (takana).	4	takana	3	Keltainen objekti on (ulkona) sinisestÃ¤ objektista.	4	ulkona	3	Keltainen objekti on sinisen objektin (pÃ¤Ã¤llÃ¤).	4	pÃ¤Ã¤llÃ¤	2	Keltainen objekti on sinisen objektin (ylÃ¤puolella).	4	ylÃ¤puolella	5	Keltainen objekti on (pois) sinisestÃ¤ objektista.	4	pois	1	4	1	2	-	Finnish	6	7	Test block 5|Test block 4|Test block 1|Test block 3|Test block 6|Test block 2
	Default Response Set	Anonymous				0	2014-11-10 10:02:08	2014-11-10 10:07:33	1	1	German	Das gelbe O. ist (im) blauen O.	4	im	1	Das gelbe Objekt ist (hinter) dem blauen O.	4	hinter	2	Das gelbe O. ist (auÃŸerhalb des) blauen O.	4	(auÃŸerhalb des)	4	Das gelbe Objekt ist (auf) dem blauen Objekt.	4	auf	1	Das gelbe O. ist (Ã¼ber) dem blauen O.	4	Ã¼ber	2	Das gelbe Objekt ist (Ã¼ber) dem blauen Objekt.	4	Ã¼ber	2	4	1	1	No.	German	5	7	Test block 4|Test block 6|Test block 2|Test block 3|Test block 1|Test block 5
	Default Response Set	Anonymous				0	2014-11-10 11:12:45	2014-11-10 11:46:49	1	1	Georgian	kviteli sagani aris lurj sagan(shi) / áƒ§áƒ•áƒ˜áƒ—áƒ”áƒšáƒ˜ áƒ¡áƒáƒ’áƒáƒœáƒ˜ áƒáƒ áƒ˜áƒ¡ áƒšáƒ£áƒ áƒ¯ áƒ¡áƒáƒ’áƒáƒœ(áƒ¨áƒ˜)	4	shi / áƒ¨áƒ˜	1	kviteli sagani aris lurji sagnis (ukan), / áƒ§áƒ•áƒ˜áƒ—áƒ”áƒšáƒ˜ áƒ¡áƒáƒ’áƒáƒœáƒ˜ áƒáƒ áƒ˜áƒ¡ áƒšáƒ£áƒ áƒ¯áƒ˜ áƒ¡áƒáƒ’áƒœáƒ˜áƒ¡ (áƒ£áƒ™áƒáƒœ)	5	ukan / áƒ£áƒ™áƒáƒœ	2	kviteli sagani aris lurji sagnis (garet), / áƒ§áƒ•áƒ˜áƒ—áƒ”áƒšáƒ˜ áƒ¡áƒáƒ’áƒáƒœáƒ˜ áƒáƒ áƒ˜áƒ¡ áƒšáƒ£áƒ áƒ¯áƒ˜ áƒ¡áƒáƒ’áƒœáƒ˜áƒ¡ (áƒ’áƒáƒ áƒ”áƒ—) / /	5	garet / áƒ’áƒáƒ áƒ”áƒ—	2	kviteli sagani aris lurj sagan(ze) / áƒ§áƒ•áƒ˜áƒ—áƒ”áƒšáƒ˜ áƒ¡áƒáƒ’áƒáƒœáƒ˜ áƒáƒ áƒ˜áƒ¡ áƒšáƒ£áƒ áƒ¯ áƒ¡áƒáƒ’áƒáƒœ(áƒ–áƒ”)	4	ze / áƒ–áƒ”	1	kviteli sagani aris lurji sagnis zemot / áƒ§áƒ•áƒ˜áƒ—áƒ”áƒšáƒ˜ áƒ¡áƒáƒ’áƒáƒœáƒ˜ áƒáƒ áƒ˜áƒ¡ áƒšáƒ£áƒ áƒ¯áƒ˜ áƒ¡áƒáƒ’áƒœáƒ˜áƒ¡ áƒ–áƒ”áƒ›áƒáƒ—	5	zemot / áƒ–áƒ”áƒ›áƒáƒ—	2	kviteli sagani aris lurj saganze (maghla), / áƒ§áƒ•áƒ˜áƒ—áƒ”áƒšáƒ˜ áƒ¡áƒáƒ’áƒáƒœáƒ˜ áƒáƒ áƒ˜áƒ¡ áƒšáƒ£áƒ áƒ¯ áƒ¡áƒáƒ’áƒáƒœáƒ–áƒ” (áƒ›áƒáƒ¦áƒšáƒ)	5	Maghla / áƒ›áƒáƒ¦áƒšáƒ	2	4	1	1	Yes I have some surveys in Psycholinguistics	Georgian, Russian, English	7	7	Test block 6|Test block 2|Test block 3|Test block 1|Test block 5|Test block 4
	Default Response Set	Anonymous				0	2014-11-03 12:02:46	2014-11-03 12:31:35	0	1	Breton																																Test block 5|Test block 6|Test block 1|Test block 2|Test block 4|Test block 3
	Default Response Set	Anonymous				0	2014-11-03 14:06:24	2014-11-03 14:08:21	0	1	Igbo																																Test block 5|Test block 4|Test block 3|Test block 1|Test block 6|Test block 2
	Default Response Set	Anonymous				0	2014-11-10 15:04:02	2014-11-10 15:29:22	1	1	Dutch	Het gele object zit (in) het blauwe object	4	in	1	Het gele object staat (achter) het blauwe object	4	achter	2	Het gele object staat (buiten) het blauwe object	4	buiten	2	Het gele object staat (op) het blauwe object	4	op	1	Het gele object staat (boven) het blauwe object	4	boven	2	Het gele object staat (buiten) het blauwe object	4	buiten	2	4	1	1	It was difficult to translate the sentences with "off" and "out of" because there is no real equivalent in Dutch. My answer "buiten" actually means "outside of", which I think is closest to the intended message. Loosely translated, for "off" you could also say "naast" (1 syllable) "next to" and for "out of" you could say "niet in", "not in". Note: in phrases indicating state or location we use th…	Dutch (mother tongue), English (near-native, BA in English language and culture, I spent one semester studying abroad in the UK)	6	7	Test block 6|Test block 4|Test block 5|Test block 1|Test block 2|Test block 3
	Default Response Set	Anonymous				0	2014-11-10 15:51:24	2014-11-10 16:15:27	1	1	Finnish	Keltainen esine on sinisen esinee[n sisÃ¤llÃ¤].	4	Inside of. It's a postposition with a noun in genetive. The more common translation for "in" is the suffix -ssA: "Kirja on kaapissa", 'The book is in a cabinet".	2 / 1 (-ssA) A is for a or Ã¤, the suffix following the restrictions of vowel harmony. Same thing with the previous suffix, -llA	Keltainen esine on sinisen esinee[n takana].	4	behind. A postposition with a noun in genetive. No alternative suffix.	3	Keltainen esine on sinisen esinee[n ulkopuolella].	4	outside. It's a postposition combined with the genetive form (-n) of the word before it.	5	Keltainen esine on sinisen esinee[n pÃ¤Ã¤llÃ¤].	4	On top of. It's again a postposition with a noun in genetive. However, this is not the most typical way of translating the English presposition "on". If the sentence would be "The book is on the table", the translation would be "Kirja on pÃ¶ydÃ¤llÃ¤", where -llÃ¤ is the suffix for location. The suffix (attached to a noun) is called adessive.	2 / 1 (-llÃ¤)	Keltainen esine on sinisen esinee[[n ylÃ¤puolella].	4	Above. Postposition with genetive noun. No alternative suffix	5	Keltainen esine on [pois sinisestÃ¤ esineestÃ¤].	5	Away + suffix indicating movement from inside of something. I don't know, if this is a correct translation. The example sentence should be more concrete. This is too artificial to make a decision.	1	4	1	2	The sentences were quite difficult to translate, because they didn't give any hint of context or "real life". There are no one-to-one translations to those in Finnish, so I'm quite unsure what you were looking for. If that was the point, then the choice of sentences was great :)	Finnish, English, Estonian	6	7	Test block 3|Test block 4|Test block 1|Test block 2|Test block 5|Test block 6
	Default Response Set	Anonymous				0	2014-11-03 16:20:04	2014-11-03 16:20:26	0	1
	Default Response Set	Anonymous				0	2014-11-03 17:06:50	2014-11-03 17:07:47	0	1	croatian																																Test block 5|Test block 4|Test block 6|Test block 1|Test block 3|Test block 2
	Default Response Set	Anonymous				0	2014-11-03 17:35:44	2014-11-03 17:36:01	0	1	german																																Test block 6|Test block 5|Test block 2|Test block 4|Test block 3|Test block 1
	Default Response Set	Anonymous				0	2014-11-03 19:38:16	2014-11-03 19:41:46	0	1	romanian					Obiectul galben este (Ã®n spatele) obiectului albastru	4	Ã®n spatele	4	Obiectul galben este Ã®n afara obiectului albastru	4	Ã®n afara	4					Obiectul galben este (deasupra) obiectului albastru	4	deasupra	3												Test block 3|Test block 5|Test block 2|Test block 6|Test block 1|Test block 4
	Default Response Set	Anonymous				0	2014-11-11 10:55:26	2014-11-11 11:03:19	1	1	German	Das gelbe Objekt ist (in) dem blauen Objekt.	4	in	1	Das gelbe Objekt ist (hinter) dem blauen Objekt.	4	hinter	2	Das gelbe Objekt ist (auÃŸerhalb) des blauen Objektes.	4	auÃŸerhalb	3	Das gelbe Objekt ist (auf) dem blauen Objekt.	4	auf	1	Das gelbe Objekt ist (oberhalb) dem blauen Objekt.	4	oberhalb	3	Das gelbe Objekt befindet sich (abseits) des blauen Objekts.	4	abseits	2	4	1	1	in German, there are more possibilites to translate the prepositions than the ones I mentioned.	German	5	7	Test block 2|Test block 6|Test block 3|Test block 5|Test block 1|Test block 4
	Default Response Set	Anonymous				0	2014-11-11 12:06:13	2014-11-11 12:20:09	1	1	Turkish	SarÄ± cisim mavi cismin (iÃ§inde)	4	iÃ§inde	3	SarÄ± cisim mavi cismin (arkasÄ±nda)	4	#NAME?	4	SarÄ± cisim mavi cismin (dÄ±ÅŸÄ±nda)	4	dÄ±ÅŸÄ±nda	3	SarÄ± cisim mavi cismin (Ã¼stÃ¼nde)	4	Ã¼stÃ¼nde	3	SarÄ± cisim mavi cismin (Ã¼stÃ¼nde)	4	Ã¼stÃ¼nde	3	??? not sure what this sentence exactly means in English so I cannot really translate this into Turkish..	5	??? not sure what this sentence exactly means in English so I cannot really translate this into Turkish..	??? not sure what this sentence exactly means in English so I cannot really translate this into Turkish..	4	1	1	Not sure, I would compare my translations with other people's. Might be different ways of saying things. Such as for "object" you could say "cisim" but also "obje" or "nesne". Not the point of this study but still. Also Turkish doesn't really distinguish between "on top of" and "over". Both might be translated as "Ã¼stÃ¼nde" or "Ã¼zerinde"; they mean the same thing. I really didn't understand the…	Turkish	6	7	Test block 2|Test block 1|Test block 4|Test block 5|Test block 3|Test block 6
	Default Response Set	Anonymous				0	2014-11-11 13:10:34	2014-11-11 13:14:44	1	1	Swedish	det gula objektet Ã¤r (i) det blÃ¥ objektet	4	in	1	det gula objektet Ã¤r (bakom) det blÃ¥ objektet.	4	behind	2	det gula objektet Ã¤r (utanfÃ¶r) det blÃ¥ objektet	4	outside	3	Det gula objektet Ã¤r pÃ¥ det blÃ¥ objektet.	4	om	1	Det gula objektet Ã¤r ovanfÃ¶r det blÃ¥ objektet.	4	over	3	Det gula objektet Ã¤r (ovanfÃ¶r) det blÃ¥ objektet.	4	over	3	4	1	2	There was far too much text in the questions, it was hard to understand what you wanted.	Swedish, English.	6	7	Test block 6|Test block 5|Test block 4|Test block 3|Test block 1|Test block 2
	Default Response Set	Anonymous				0	2014-11-04 13:53:13	2014-11-04 13:53:21	0	1
	Default Response Set	Anonymous				0	2014-11-04 18:21:46	2014-11-04 18:49:17	0	1	Sardinian																																Test block 2|Test block 1|Test block 5|Test block 6|Test block 4|Test block 3
	Default Response Set	Anonymous				8	2014-11-04 18:52:17	2014-11-04 18:52:30	0	1	Sardinian																																Test block 6|Test block 3|Test block 4|Test block 2|Test block 5|Test block 1
	Default Response Set	Anonymous				0	2014-11-04 23:14:43	2014-11-04 23:15:38	0	1	Spanish																																Test block 3|Test block 2|Test block 5|Test block 6|Test block 4|Test block 1
	Default Response Set	Anonymous				0	2014-11-05 10:09:11	2014-11-05 10:09:41	0	1
	Default Response Set	Anonymous				0	2014-11-12 11:34:28	2014-11-12 11:38:02	1	1	3	[]p	3	][p	]p	;;	2	;	;	3	1	3	3	3	3	3	3	/ / ][p]	2	][	][]	][p	2	p][	[]	1	2	1	[][	][	4	4	Test block 2|Test block 4|Test block 3|Test block 5|Test block 6|Test block 1
	Default Response Set	Anonymous				0	2014-11-05 18:36:55	2014-11-05 18:38:05	0	1
	Default Response Set	Anonymous				0	2014-11-06 14:27:19	2014-11-06 14:28:02	0	1
	Default Response Set	Anonymous				0	2014-11-07 19:04:38	2014-11-07 19:05:21	0	1	croatian																																Test block 5|Test block 1|Test block 2|Test block 3|Test block 6|Test block 4
	Default Response Set	Anonymous				0	2014-11-07 19:08:17	2014-11-07 19:12:00	0	1
	Default Response Set	Anonymous				0	2014-11-07 19:12:27	2014-11-07 19:13:55	0	1	German																																Test block 5|Test block 1|Test block 6|Test block 4|Test block 2|Test block 3
	Default Response Set	Anonymous				0	2014-11-07 19:09:50	2014-11-07 19:14:43	0	1	Japanese	Kiiro-no buttai-ga ao-no buttai-no (naka-ni) arimasu. / é»„è‰²ã®ç‰©ä½“ãŒé’ã®ç‰©ä½“ã®ï¼ˆä¸­ã«ï¼‰ã‚ã‚Šã¾ã™ã€‚	2	Naka-ni	3													Kiiro-no buttai-ga ao-no buttai-no (ue-ni) arimasu. / é»„è‰²ã®ç‰©ä½“ãŒé’ã®ç‰©ä½“ã®ï¼ˆä¸Šã«ï¼‰ã‚ã‚Šã¾ã™ã€‚	2	Ue-ni	3												Test block 5|Test block 1|Test block 6|Test block 4|Test block 3|Test block 2
	Default Response Set	Anonymous				0	2014-11-07 19:18:17	2014-11-07 19:18:53	0	1	italian																																Test block 3|Test block 6|Test block 2|Test block 5|Test block 4|Test block 1
	Default Response Set	Anonymous				0	2014-11-07 19:19:17	2014-11-07 19:19:39	0	1
	Default Response Set	Anonymous				0	2014-11-07 19:20:51	2014-11-07 19:21:27	0	1	German																																Test block 6|Test block 3|Test block 5|Test block 4|Test block 1|Test block 2
	Default Response Set	Anonymous				0	2014-11-07 19:10:28	2014-11-07 19:21:19	0	1	portuguese	O objeto amarelo estÃ¡ (dentro) do objeto azul.	4	Dentro	2	O objeto amarelo estÃ¡ (atrÃ¡s) do objeto azul.	4	AtrÃ¡s	2	O objeto amarelo estÃ¡ ( fora) do objeto azul.	4	Fora	2	O objeto amarelo estÃ¡ (em cima) do objeto azul.	4	em cima	3	O objeto amarelo estÃ¡ ( por cima)	4	Por cima	3	O objeto amarelo estÃ¡ (fora) do objeto azul.	4	Fora	2								Test block 4|Test block 1|Test block 2|Test block 6|Test block 3|Test block 5
	Default Response Set	Anonymous				0	2014-11-07 19:28:23	2014-11-07 19:28:57	0	1
	Default Response Set	Anonymous				0	2014-11-07 19:26:17	2014-11-07 19:35:33	0	1	Spanish													El objeto amarillo estÃ¡ sobre el objeto azul.	4	sobre	2	El objeto amarillo estÃ¡ sobre el objeto azul.	4	sobre	2												Test block 5|Test block 4|Test block 6|Test block 1|Test block 2|Test block 3
	Default Response Set	Anonymous				0	2014-11-07 19:37:34	2014-11-07 19:38:03	0	1	Russian																																Test block 1|Test block 3|Test block 4|Test block 2|Test block 5|Test block 6
	Default Response Set	Anonymous				0	2014-11-07 19:47:27	2014-11-07 19:49:02	0	1	Finnish	Keltainen esine on sinisessÃ¤ esineessÃ¤.	2	ssÃ¤ ssÃ¤	1	Keltainen esine on sinisen esineen takana.	5	takana	3																								Test block 1|Test block 2|Test block 6|Test block 5|Test block 4|Test block 3
	Default Response Set	Anonymous				0	2014-11-07 19:56:56	2014-11-07 19:57:38	0	1
	Default Response Set	Anonymous				0	2014-11-07 20:01:50	2014-11-07 20:05:25	0	1	Taiwanese Mandarin																																Test block 1|Test block 2|Test block 6|Test block 3|Test block 5|Test block 4
	Default Response Set	Anonymous				0	2014-11-07 20:24:30	2014-11-07 20:25:42	0	1	chinese																																Test block 1|Test block 5|Test block 4|Test block 3|Test block 6|Test block 2
	Default Response Set	Anonymous				0	2014-11-07 21:06:36	2014-11-07 21:08:29	0	1	Italian																																Test block 2|Test block 4|Test block 5|Test block 1|Test block 3|Test block 6
	Default Response Set	Anonymous				0	2014-11-07 21:19:37	2014-11-07 21:19:41	0	1
	Default Response Set	Anonymous				0	2014-11-07 19:50:07	2014-11-07 21:30:35	0	1	Persian																																Test block 3|Test block 4|Test block 5|Test block 1|Test block 2|Test block 6
	Default Response Set	Anonymous				0	2014-11-07 21:26:12	2014-11-07 21:41:41	0	1	Mandarin Chinese	Na huangse de dongxi zai lanse de dongxi li / that yellow prt thing at blue prt thing in /	4	li	one	Na huangse de dongxi zai lanse de dongxi houmian / behind	5	houmian / behind	2	Na huangse de dongxi zai lanse de dongxi waimian / that yellow prt thing at blue prt thing outside	5	waimian / outside	2	Na huangse de dongxi zai lanse de dongxi shangmian / that yellow prt thing at blue prt thing on	5	shangmian / on	2					Na huangse de dongxi bu lianzhe lanse de dongxi / that yellow prt thing not connected blue prt thing	5	bu lianzhe / not connected with	3								Test block 1|Test block 6|Test block 4|Test block 3|Test block 2|Test block 5
	Default Response Set	Anonymous				0	2014-11-07 22:28:18	2014-11-07 22:30:37	0	1	German																																Test block 6|Test block 2|Test block 1|Test block 4|Test block 5|Test block 3
	Default Response Set	Anonymous				0	2014-11-07 22:50:03	2014-11-07 22:50:43	0	1
	Default Response Set	Anonymous				0	2014-11-07 22:52:55	2014-11-07 22:53:08	0	1	Swedish																																Test block 6|Test block 3|Test block 5|Test block 1|Test block 4|Test block 2
	Default Response Set	Anonymous				0	2014-11-07 23:24:55	2014-11-07 23:26:09	0	1	Spanish																																Test block 4|Test block 5|Test block 6|Test block 3|Test block 1|Test block 2
	Default Response Set	Anonymous				0	2014-11-07 23:56:41	2014-11-07 23:58:51	0	1
	Default Response Set	Anonymous				0	2014-11-08 00:14:57	2014-11-08 00:24:23	0	1	Japanese					Kiiroi mono wa aoi mono no ushiro ni aru / é»„è‰²ã„ã‚‚ã®ã¯é’ã„ã‚‚ã®ã®å¾Œã‚ã«ã‚ã‚‹	4	Ushiro ni	4 (preposition 3, particle 1)	é»„è‰²ã„ã‚‚ã®ã¯é’ã„ã‚‚ã®ã®æ¨ªã«ã‚ã‚‹ / Kiiroi mono wa aoi mono no yoko ni aru	4	æ¨ªã« / Yoko ni	3 (preposition 2, particle 1)	Kiiroi mono wa aoi mono no ue ni aru / é»„è‰²ã„ã‚‚ã®ã¯é’ã„ã‚‚ã®ã®ä¸Šã«ã‚ã‚‹	4	Ue ni / ä¸Šã«	3 (preposition 2, particle 1)	é»„è‰²ã„ã‚‚ã®ã¯é’ã„ã‚‚ã®ã®ä¸Šã«ã‚ã‚‹ / Kiiroi mono wa aoi mono no ue ni aru	4	Ue ni	3 (preposition 2, particle 1)												Test block 4|Test block 2|Test block 3|Test block 5|Test block 6|Test block 1
	Default Response Set	Anonymous				0	2014-11-08 03:19:57	2014-11-08 03:20:06	0	1
	Default Response Set	Anonymous				0	2014-11-08 05:16:12	2014-11-08 05:16:33	0	1	azerbaijani																																Test block 4|Test block 1|Test block 2|Test block 5|Test block 3|Test block 6
	Default Response Set	Anonymous				0	2014-11-08 08:22:10	2014-11-08 08:23:53	0	1	azerbaijan																																Test block 2|Test block 6|Test block 4|Test block 3|Test block 5|Test block 1
	Default Response Set	Anonymous				0	2014-11-08 09:59:03	2014-11-08 09:59:23	0	1	Arabic																																Test block 3|Test block 6|Test block 4|Test block 5|Test block 2|Test block 1
	Default Response Set	Anonymous				0	2014-11-08 09:57:28	2014-11-08 10:15:25	0	1	Azerbaijani					SarÄ± aeshya mavi aeshyanÄ±n arkhasÄ±ndadÄ±r(behind). / SarÄ± É™ÅŸya mavi É™ÅŸyanÄ±n arxasÄ±ndadÄ±r(behind).	4	YalnÄ±z,ancag,taekcae / YalnÄ±z,ancaq,tÉ™kcÉ™	illegal -ill is translated as "suz".one syllable																								Test block 2|Test block 6|Test block 4|Test block 5|Test block 3|Test block 1
	Default Response Set	Anonymous				0	2014-11-08 10:41:18	2014-11-08 10:58:20	0	1	portuguese	O objeto amarelo estÃ¡ (dentro d)o objeto azul.	4	dentro de	3	O objeto amarelo estÃ¡ (atrÃ¡s d)o objeto azul.	4	atrÃ¡s de	3	O objeto amarelo estÃ¡ fora do objeto azul.	4	fora de	3					O objeto amarelo estÃ¡ (acima d)o objeto azul.	4	acima de	4: a-ci-ma--de												Test block 5|Test block 3|Test block 2|Test block 1|Test block 6|Test block 4
	Default Response Set	Anonymous				0	2014-11-08 11:17:19	2014-11-08 11:18:12	0	1	Polish																																Test block 4|Test block 6|Test block 2|Test block 3|Test block 5|Test block 1
	Default Response Set	Anonymous				0	2014-11-08 11:50:00	2014-11-08 11:50:35	0	1	farsi																																Test block 5|Test block 3|Test block 4|Test block 1|Test block 2|Test block 6
	Default Response Set	Anonymous				0	2014-11-08 15:27:43	2014-11-08 15:28:14	0	1	Italian																																Test block 3|Test block 5|Test block 2|Test block 4|Test block 1|Test block 6
	Default Response Set	Anonymous				0	2014-11-08 15:31:53	2014-11-08 15:33:00	0	1
	Default Response Set	Anonymous				0	2014-11-08 15:34:25	2014-11-08 15:35:29	0	1	North Saami																																Test block 5|Test block 6|Test block 2|Test block 1|Test block 4|Test block 3
	Default Response Set	Anonymous				0	2014-11-08 15:37:00	2014-11-08 15:38:38	0	1	Hebrew																																Test block 5|Test block 1|Test block 2|Test block 4|Test block 6|Test block 3
	Default Response Set	Anonymous				0	2014-11-08 15:50:07	2014-11-08 15:50:36	0	1	arabic																																Test block 4|Test block 1|Test block 2|Test block 6|Test block 5|Test block 3
	Default Response Set	Anonymous				0	2014-11-08 15:56:37	2014-11-08 15:58:07	0	1	Bulgarian																																Test block 3|Test block 1|Test block 2|Test block 4|Test block 5|Test block 6
	Default Response Set	Anonymous				0	2014-11-08 15:59:11	2014-11-08 15:59:38	0	1	.																																Test block 3|Test block 5|Test block 4|Test block 1|Test block 6|Test block 2
	Default Response Set	Anonymous				0	2014-11-08 16:07:24	2014-11-08 16:12:02	0	1	german													der gelbe gegenstand ist (auf) dem blauen ggenstand	4	auf	1																Test block 4|Test block 5|Test block 6|Test block 3|Test block 2|Test block 1
	Default Response Set	Anonymous				0	2014-11-08 17:25:35	2014-11-08 17:25:52	0	1	Spanish																																Test block 6|Test block 2|Test block 3|Test block 5|Test block 4|Test block 1
	Default Response Set	Anonymous				0	2014-11-08 17:31:25	2014-11-08 17:32:04	0	1
	Default Response Set	Anonymous				0	2014-11-08 17:37:13	2014-11-08 17:39:33	0	1	Italian	L'oggetto giallo Ã¨ (nell') oggetto blu.	4	in	one																												Test block 1|Test block 2|Test block 3|Test block 6|Test block 4|Test block 5
	Default Response Set	Anonymous				0	2014-11-08 17:48:38	2014-11-08 17:49:15	0	1	Sinhala																																Test block 4|Test block 1|Test block 5|Test block 2|Test block 6|Test block 3
	Default Response Set	Anonymous				0	2014-11-08 19:41:19	2014-11-08 19:42:37	0	1	Hindi																																Test block 5|Test block 6|Test block 4|Test block 2|Test block 3|Test block 1
	Default Response Set	Anonymous				0	2014-11-08 20:30:20	2014-11-08 20:30:41	0	1	Friulian																																Test block 6|Test block 2|Test block 4|Test block 5|Test block 3|Test block 1
	Default Response Set	Anonymous				0	2014-11-15 20:04:12	2014-11-15 20:41:44	1	1	Azerbaijani	Sari obyekt mavi obyektin (icerisindedir). / SarÄ± obyekt mavi obyektin (iÃ§É™risindÉ™dir).	5	iceri / iÃ§É™ri	3	Sari obyekt mavi obyektin (arxasindadir). / SarÄ± obyekt mavi obyektin (arxasÄ±ndadÄ±r).	5	arxa / arxa	2	Sari obyekt mavi obyektin (xaricindedir). / SarÄ± obyekt mavi obyektin (xaricindÉ™dir).	5	xaric / xaric	2	Sari obyekt mavi obyektin (uzerindedir). / SarÄ± obyekt mavi obyektin (Ã¼zÉ™rindÉ™dir).	5	uzerinde / Ã¼zÉ™rindÉ™	4	Sari obyekt mavi obyektin (ustundedir). / SarÄ± obyekt mavi obyektin (Ã¼stÃ¼ndÉ™dir).	5	ustunde / Ã¼stÃ¼ndÉ™	3 /	Sari obyekt mavi obyekin xaricindedir. / SarÄ± obyekt mavi obyektin xaricindÉ™dir.	5	xaric / xaric	2	2	4	1	I want to congratulate and wish you good luck.)	Azerbaijani, English	7	7	Test block 6|Test block 2|Test block 1|Test block 3|Test block 4|Test block 5
	Default Response Set	Anonymous				0	2014-11-08 21:59:59	2014-11-08 22:00:24	0	1	Turkish																																Test block 4|Test block 3|Test block 1|Test block 2|Test block 6|Test block 5
	Default Response Set	Anonymous				0	2014-11-08 22:42:20	2014-11-08 22:42:45	0	1	Taiwanese																																Test block 6|Test block 2|Test block 5|Test block 3|Test block 1|Test block 4
	Default Response Set	Anonymous				0	2014-11-09 01:59:52	2014-11-09 02:00:18	0	1
	Default Response Set	Anonymous				0	2014-11-09 03:50:14	2014-11-09 03:50:48	0	1
	Default Response Set	Anonymous				0	2014-11-09 05:34:57	2014-11-09 05:35:55	0	1	(South) Korean																																Test block 2|Test block 6|Test block 1|Test block 5|Test block 3|Test block 4
	Default Response Set	Anonymous				0	2014-11-09 09:27:51	2014-11-09 09:28:47	0	1	Urdu																																Test block 6|Test block 3|Test block 1|Test block 2|Test block 4|Test block 5
	Default Response Set	Anonymous				0	2014-11-09 11:39:23	2014-11-09 11:39:53	0	1
	Default Response Set	Anonymous				0	2014-11-09 14:02:00	2014-11-09 14:04:00	0	1
	Default Response Set	Anonymous				0	2014-11-09 16:30:06	2014-11-09 17:47:20	0	1	French																																Test block 1|Test block 2|Test block 4|Test block 6|Test block 3|Test block 5
	Default Response Set	Anonymous				0	2014-11-09 17:07:13	2014-11-09 17:51:14	0	1	Savosavo	Lo ekosa sua poi lova paeta telo lo posovata sua poi na	5	paeta	3	Lo ekosa sua poi lova (buringa la) telo lo posovata poi na	5	buringa la	4	lo ekosa sua poi lova (data) telo lo posovata poi na.	5	data	2	Lo ekosa sua poi lova (taghata) telo lo posovata sua poi na. /	5	taghata	3																Test block 4|Test block 1|Test block 2|Test block 3|Test block 6|Test block 5
	Default Response Set	Anonymous				0	2014-11-09 17:58:41	2014-11-09 18:03:23	0	1	italiano									L'oggetto giallo Ã¨ (fuori dal-) -l'oggetto blu	4	fuori da	3	L'oggetto giallo Ã¨ (sul-) -l'oggetto blu.	4	su	1																Test block 3|Test block 4|Test block 6|Test block 2|Test block 5|Test block 1
	Default Response Set	Anonymous				0	2014-11-10 00:38:00	2014-11-10 00:40:22	0	1	malagasy																																Test block 6|Test block 2|Test block 4|Test block 3|Test block 5|Test block 1
	Default Response Set	Anonymous				0	2014-11-10 04:28:56	2014-11-10 04:29:52	0	1	Japanese																																Test block 6|Test block 1|Test block 3|Test block 5|Test block 2|Test block 4
	Default Response Set	Anonymous				0	2014-11-10 05:13:30	2014-11-10 05:14:37	0	1	Tamil																																Test block 2|Test block 1|Test block 6|Test block 4|Test block 3|Test block 5
	Default Response Set	Anonymous				0	2014-11-10 15:39:45	2014-11-10 17:59:35	0	1	Dutch	Het gele voorwerp is in het blauwe voorwerp.	4	in	1	Het gele voorwerp is achter het blauwe voorwerp.	4	achter	2	Het gele voorwerp is uit het blauwe voorwerp.	4	uit	1																				Test block 1|Test block 3|Test block 2|Test block 6|Test block 5|Test block 4
	Default Response Set	Anonymous				0	2014-11-11 12:26:58	2014-11-11 12:32:30	0	1	Turkish																																Test block 1|Test block 6|Test block 5|Test block 4|Test block 3|Test block 2
	Default Response Set	Anonymous				0	2014-11-12 14:24:25	2014-11-12 14:25:00	0	1
	Default Response Set	Anonymous				0	2014-11-12 14:31:06	2014-11-12 14:31:10	0	1
	Default Response Set	Anonymous				0	2014-11-12 18:35:14	2014-11-12 18:39:02	0	1	english																																Test block 3|Test block 2|Test block 5|Test block 1|Test block 4|Test block 6
	Default Response Set	Anonymous				0	2014-11-19 18:00:58	2014-11-19 18:01:20	0	1
	Default Response Set	Anonymous				0	2014-11-21 07:37:42	2014-11-21 07:38:12	0	1	chinese cantonese																																Test block 6|Test block 3|Test block 4|Test block 1|Test block 2|Test block 5
	Default Response Set	Anonymous				0	2014-11-21 13:29:33	2014-11-21 13:30:10	0	1	french																																Test block 3|Test block 1|Test block 2|Test block 5|Test block 4|Test block 6
	Default Response Set	Anonymous				0	2014-11-21 21:42:56	2014-11-21 21:48:36	0	1	Polish	Å»Ã³Å‚ty przedmiot jest w niebieskim przedmiocie.	4	w	0	Å»Ã³Å‚ty przedmiot jest (za) niebieskim przedmiotem	4	za	1	Å»Ã³Å‚ty przedmiot jest poza niebieskim przedmiotem.	4	poza	2	Å»Ã³Å‚ty przedmiot jest na niebieskim przedmiocie.	4	na	1	Å»Ã³Å‚ty przedmiot jest (nad) niebieskim przedmiotem.	4	nad	1												Test block 5|Test block 3|Test block 1|Test block 4|Test block 2|Test block 6
	Default Response Set	Anonymous				0	2014-11-30 15:31:21	2014-11-30 16:07:35	1	1	Arabic	al-shai' al-asfar (fi) al-shai' al-azraq / Ø§Ù„Ø´ÙŠØ¡ Ø§Ù„Ø£ØµÙØ± (ÙÙŠ) Ø§Ù„Ø´ÙŠØ¡ Ø§Ù„Ø£Ø²Ø±Ù‚	5	fi / ÙÙŠ	1	al-shai' al-asfar (waraa'a) al-shai' al-azraq / Ø§Ù„Ø´ÙŠØ¡ Ø§Ù„Ø£ØµÙØ± (ÙˆØ±Ø§Ø¡) Ø§Ù„Ø´ÙŠØ¡ Ø§Ù„Ø£Ø²Ø±Ù‚	5	waraa'a / ÙˆØ±Ø§Ø¡	3	al-shai' al-asfar (khaarija) al-shai' al-azraq / Ø§Ù„Ø´ÙŠØ¡ Ø§Ù„Ø£ØµÙØ± (Ø®Ø§Ø±Ø¬) Ø§Ù„Ø´ÙŠØ¡ Ø§Ù„Ø£Ø²Ø±Ù‚	5	khaarija / Ø®Ø§Ø±Ø¬	3	al-shai' al-asfar (alaa) al-shai' al-azraq / Ø§Ù„Ø´ÙŠØ¡ Ø§Ù„Ø£ØµÙØ± (Ø¹Ù„Ù‰) Ø§Ù„Ø´ÙŠØ¡ Ø§Ù„Ø£Ø²Ø±Ù‚	5	alaa / Ø¹Ù„Ù‰	2	al-shai' al-asfar (fawqa) al-shai' al-azraq / Ø§Ù„Ø´ÙŠØ¡ Ø§Ù„Ø£ØµÙØ± (ÙÙˆÙ‚) Ø§Ù„Ø´ÙŠØ¡ Ø§Ù„Ø£Ø²Ø±Ù‚	5	fawqa / ÙÙˆÙ‚ /	2	al-shai' al-asfar (khaarija) al-shai' al-azraq / Ø§Ù„Ø´ÙŠØ¡ Ø§Ù„Ø£ØµÙØ± (Ø®Ø§Ø±Ø¬) Ø§Ù„Ø´ÙŠØ¡ Ø§Ù„Ø£Ø²Ø±Ù‚	5	khaarija / Ø®Ø§Ø±Ø¬	3	5	1	3	The prepositions "off" and "out of" in English are pretty similar in Arabic (khaarija) unless one uses different versions from other varieties of Arabic, such as the Classical variety.	Arabic and English (plus relative measures of other languages).	7	7	Test block 1|Test block 5|Test block 2|Test block 6|Test block 3|Test block 4
	Default Response Set	Anonymous				0	2014-11-25 14:52:50	2014-11-25 14:58:28	0	1	Chichewa (Chinyanja)																																Test block 6|Test block 2|Test block 5|Test block 1|Test block 3|Test block 4
	Default Response Set	Anonymous				0	2014-11-27 12:07:34	2014-11-27 12:08:00	0	1

## Sheet: remove incomplete
ï»¿V1	V2	V3	V4	V5	V6	V7	V8	V9	V10	Q25	Q26	Q1	Q2	Q3	Q4	Q5	Q6	Q7	Q8	Q9	Q10	Q11	Q12	Q13	Q14	Q15	Q16	Q17	Q18	Q19	Q20	Q21	Q22	Q23	Q24	Q27	Q28	Q29	Q30	Q31	Q32_1	Q33_1	DO-BR-FL_11
ResponseID	ResponseSet	Name	ExternalDataReference	EmailAddress	IPAddress	Status	StartDate	EndDate	Finished	Please read the following agreement to participate. If you / agree with the conditions, simply cli...	You will see a series of 6 English prepositions (embedded within / otherwise identical English sen...	Â / Please translate the above sentence into your chosen language. / Please surround the characters o...	What type of morpheme is the translation of the English / preposition?	Please write out (using Roman characters) the translation of ONLY / the preposition. If your langu...	When the translation for the English preposition is spoken in / your language, how many syllables...	Â / Please translate the above sentence into your chosen language. / Please surround the characters o...	What type of morpheme is the translation of the English / preposition?	Please write out (using Roman characters) the translation of ONLY / the preposition. If your langu...	When the translation for the English preposition is spoken in / your language, how many syllables...	Â / Please translate the above sentence into your chosen language. / Please surround the characters o...	What type of morpheme is the translation of the English / preposition?	Please write out (using Roman characters) the translation of ONLY / the preposition. If your langu...	When the translation for the English preposition is spoken in / your language, how many syllables...	Â / Please translate the above sentence into your chosen language. / Please surround the characters o...	What type of morpheme is the translation of the English / preposition?	Please write out (using Roman characters) the translation of ONLY / the preposition. If your langu...	When the translation for the English preposition is spoken in / your language, how many syllables...	Â / Please translate the above sentence into your chosen language. / Please surround the characters o...	What type of morpheme is the translation of the English / preposition?	Please write out (using Roman characters) the translation of ONLY / the preposition. If your langu...	When the translation for the English preposition is spoken in / your language, how many syllables...	Â / Please translate the above sentence into your chosen language. / Please surround the characters o...	What type of morpheme is the translation of the English / preposition?	Please write out (using Roman characters) the translation of ONLY / the preposition. If your langu...	When the translation for the English preposition is spoken in / your language, how many syllables...	What is your highest level of education?	What is your field of study (choose all that apply)?	How old are you?	Do you have any comments about the survey? Also if you do not / study linguistics, philosophy, or...	Which languages do you speak with native level proficiency?	On a scale of 1-7, how well do you master English?-How well do you master English?	On a scale of 1-7, how well do you master the language into which you translated for this survey?-How well do you master the language into which you translated	Display Order: Block Randomizer FL_11
	Default Response Set	Anonymous				0	2014-11-09 05:27:21	2014-11-09 07:11:16	1	1	Arabic	Al mostateel al a'sfar [be-dakhel] al ostwana al zarqa' / the rectangle the yellow [with-inside] the cylender the blue / Ø§Ù„Ù…Ø³ØªØ·ÙŠÙ„ Ø§Ù„Ø£ØµÙØ± (Ø¨Ø¯Ø§Ø®Ù„( Ø§Ù„Ø§Ø³Ø·ÙˆØ§Ù†Ø© Ø§Ù„Ø²Ø±Ù‚Ø§Ø¡	5	[be-dakhel] / (Ø¨Ø¯Ø§Ø®Ù„(	3 syllables	Al mostateel al safra' [wara'] al ostowana al zarqa' / the rectangle the yellow [behind] the cylender the blue / Ø§Ù„Ù…Ø³ØªØ·ÙŠÙ„ Ø§Ù„Ø£ØµÙØ± ]ÙˆØ±Ø§Ø¡ [ Ø§Ù„Ø§Ø³Ø·ÙˆØ§Ù†Ø© Ø§Ù„Ø²Ø±Ù‚Ø§Ø¡	5	[wara'] / ]ÙˆØ±Ø§Ø¡ [	2 syllables	Al mostateel al a'sfar [khareg aa'n] al ostowana al zarqa' / the rectangle the yellow out of the celyndar the blue / Ø§Ù„Ù…Ø³ØªØ·ÙŠÙ„ Ø§Ù„Ø£ØµÙØ± [Ø®Ø§Ø±Ø¬ Ø¹Ù†] Ø§Ù„Ø§Ø³Ø·ÙˆØ§Ù†Ø© Ø§Ù„Ø²Ø±Ù‚Ø§Ø¡	5	[khareg aa'n] / [Ø®Ø§Ø±Ø¬ Ø¹Ù†]	3 syllables	Al dae'ra al safra' [aa'la] al mostateel al a'zraq / the circle yellow [on top of] the rectangle the blue / Ø§Ù„Ø¯Ø§Ø¦Ø±Ø© Ø§Ù„ØµÙØ±Ø§Ø¡ [Ø¹Ù„Ù‰] Ø§Ù„Ù…Ø³ØªØ·ÙŠÙ„ Ø§Ù„Ø£Ø²Ø±Ù‚	4	[aa'la] / [Ø¹Ù„Ù‰]	2 syllables	Same as example 1	4	Same as example 1	Same as example 1	Al da'era al safra' [fo'] al mostateel al a'zraq / The circle the blue [above] the rectangle the blue / Ø§Ù„Ø¯Ø§Ø¦Ø±Ø© Ø§Ù„ØµÙØ±Ø§Ø¡ [ÙÙˆÙ‚] Ø§Ù„Ù…Ø³ØªØ·ÙŠÙ„ Ø§Ù„Ø£Ø²Ø±Ù‚	4	[fo'] / [above] / [ÙÙˆÙ‚]	1 syllable	4	1	2	My MA is in Syntax	Arabic (mother tongue) and English	7	7	Test block 6|Test block 3|Test block 5|Test block 4|Test block 2|Test block 1
	Default Response Set	Anonymous				0	2014-11-30 15:31:21	2014-11-30 16:07:35	1	1	Arabic	al-shai' al-asfar (fi) al-shai' al-azraq / Ø§Ù„Ø´ÙŠØ¡ Ø§Ù„Ø£ØµÙØ± (ÙÙŠ) Ø§Ù„Ø´ÙŠØ¡ Ø§Ù„Ø£Ø²Ø±Ù‚	5	fi / ÙÙŠ	1	al-shai' al-asfar (waraa'a) al-shai' al-azraq / Ø§Ù„Ø´ÙŠØ¡ Ø§Ù„Ø£ØµÙØ± (ÙˆØ±Ø§Ø¡) Ø§Ù„Ø´ÙŠØ¡ Ø§Ù„Ø£Ø²Ø±Ù‚	5	waraa'a / ÙˆØ±Ø§Ø¡	3	al-shai' al-asfar (khaarija) al-shai' al-azraq / Ø§Ù„Ø´ÙŠØ¡ Ø§Ù„Ø£ØµÙØ± (Ø®Ø§Ø±Ø¬) Ø§Ù„Ø´ÙŠØ¡ Ø§Ù„Ø£Ø²Ø±Ù‚	5	khaarija / Ø®Ø§Ø±Ø¬	3	al-shai' al-asfar (alaa) al-shai' al-azraq / Ø§Ù„Ø´ÙŠØ¡ Ø§Ù„Ø£ØµÙØ± (Ø¹Ù„Ù‰) Ø§Ù„Ø´ÙŠØ¡ Ø§Ù„Ø£Ø²Ø±Ù‚	5	alaa / Ø¹Ù„Ù‰	2	al-shai' al-asfar (fawqa) al-shai' al-azraq / Ø§Ù„Ø´ÙŠØ¡ Ø§Ù„Ø£ØµÙØ± (ÙÙˆÙ‚) Ø§Ù„Ø´ÙŠØ¡ Ø§Ù„Ø£Ø²Ø±Ù‚	5	fawqa / ÙÙˆÙ‚ /	2	al-shai' al-asfar (khaarija) al-shai' al-azraq / Ø§Ù„Ø´ÙŠØ¡ Ø§Ù„Ø£ØµÙØ± (Ø®Ø§Ø±Ø¬) Ø§Ù„Ø´ÙŠØ¡ Ø§Ù„Ø£Ø²Ø±Ù‚	5	khaarija / Ø®Ø§Ø±Ø¬	3	5	1	3	The prepositions "off" and "out of" in English are pretty similar in Arabic (khaarija) unless one uses different versions from other varieties of Arabic, such as the Classical variety.	Arabic and English (plus relative measures of other languages).	7	7	Test block 1|Test block 5|Test block 2|Test block 6|Test block 3|Test block 4
	Default Response Set	Anonymous				0	2014-11-15 20:04:12	2014-11-15 20:41:44	1	1	Azerbaijani	Sari obyekt mavi obyektin (icerisindedir). / SarÄ± obyekt mavi obyektin (iÃ§É™risindÉ™dir).	5	iceri / iÃ§É™ri	3	Sari obyekt mavi obyektin (arxasindadir). / SarÄ± obyekt mavi obyektin (arxasÄ±ndadÄ±r).	5	arxa / arxa	2	Sari obyekt mavi obyektin (xaricindedir). / SarÄ± obyekt mavi obyektin (xaricindÉ™dir).	5	xaric / xaric	2	Sari obyekt mavi obyektin (uzerindedir). / SarÄ± obyekt mavi obyektin (Ã¼zÉ™rindÉ™dir).	5	uzerinde / Ã¼zÉ™rindÉ™	4	Sari obyekt mavi obyektin (ustundedir). / SarÄ± obyekt mavi obyektin (Ã¼stÃ¼ndÉ™dir).	5	ustunde / Ã¼stÃ¼ndÉ™	3 /	Sari obyekt mavi obyekin xaricindedir. / SarÄ± obyekt mavi obyektin xaricindÉ™dir.	5	xaric / xaric	2	2	4	1	I want to congratulate and wish you good luck.)	Azerbaijani, English	7	7	Test block 6|Test block 2|Test block 1|Test block 3|Test block 4|Test block 5
	Default Response Set	Anonymous				0	2014-11-04 00:27:26	2014-11-04 00:44:25	1	1	Bosnian/Croatian/Serbian (Bosnian variant)	Å½uti predmet je (unutar) plavog predmeta. / Yellow object is inside blue object	4	inside	3	Å½uti predmet je (iza) plavog predmeta. / yellow obejct is behind blue object	4	iza = behind	2	Å½uti predmet je (izvan) plavog predmeta. / yellow object is (outside) blue object	4	izvan = outside / iz+van = from+outside	2	Å½uti predmet je (na) plavom predmetu. / Yellow object is on blue object	4	on	1	Å½uti predmet je (iznad) plavog predmeta. / yellow object is above blue object	4	iznad = iz+nad / above = from+above	2	N/A	5	N/A	N/A	4	1	1	If you have any further questions about my entries, feel free to contact me at: talicaida@gmail.com	Bosnian	6	7	Test block 3|Test block 5|Test block 6|Test block 4|Test block 1|Test block 2
	Default Response Set	Anonymous				0	2014-11-03 17:21:23	2014-11-03 18:01:06	1	1	boulou	Evele jÃ´m Ã© ne Ã©vindi jÃ´m Ã©tÃ©	4	Ã©tÃ©=inside	two	Ã©vele jÃ´m Ã© ne Ã©vindi jÃ´me mvus	5	e mvus:back	two	Evele jÃ´m Ã© ne Ã©vindi jÃ´m e fefel	5	e fefel=beside	three	/ Evele jÃ´m Ã© bete(e) Ã©vindi jÃ´m (yÃ´p)	4	e...yÃ´p=towards the sky	two	Evele jÃ´m Ã© ne Ã©vindi jÃ´me yÃ´p	5	e yÃ´p: PARTICULE sky/up	two	Evele jÃ´m Ã© ne Ã´yap yÃ´p a Ã©vindi jÃ´m	4	Ã´yap yÃ´p=far up	3	5	1	4	I have used two adjectives to translate the sentences given because I don't know to translate 'yellow' and 'blue' in my native language. In fact 'evele'=red and 'Ã©vindi'=black.	french	5	7	Test block 4|Test block 6|Test block 1|Test block 2|Test block 3|Test block 5
	Default Response Set	Anonymous				0	2014-11-03 17:05:40	2014-11-03 17:20:57	1	1	Bulgarian	Zhaltijay obekt e v sinija. / Ð–ÑŠÐ»Ñ‚Ð¸ÑÑ‚ Ð¾Ð±ÐµÐºÑ‚ Ðµ Ð² ÑÐ¸Ð½Ð¸Ñ.	4	v / Ð²	0/1	Zhaltijay obekt e zad sinija. / Ð–ÑŠÐ»Ñ‚Ð¸ÑÑ‚ Ð¾Ð±ÐµÐºÑ‚ Ðµ Ð·Ð°Ð´ ÑÐ¸Ð½Ð¸Ñ.	4	zad / Ð·Ð°Ð´	1	Zhaltijay obekt e izvan sinija. / Ð–ÑŠÐ»Ñ‚Ð¸ÑÑ‚ Ð¾Ð±ÐµÐºÑ‚ Ðµ Ð¸Ð·Ð²ÑŠÐ½ ÑÐ¸Ð½Ð¸Ñ.	4	izvan / Ð¸Ð·Ð²ÑŠÐ½	2	Zhaltijat obekt e (varhu) sinija. / Ð–ÑŠÐ»Ñ‚Ð¸ÑÑ‚ Ð¾Ð±ÐµÐºÑ‚ Ðµ (Ð²ÑŠÑ€Ñ…Ñƒ) ÑÐ¸Ð½Ð¸Ñ.	4	na / Ð½Ð°	1	Zhaltijat obekt e nad sinija. / Ð–ÑŠÐ»Ñ‚Ð¸ÑÑ‚ Ð¾Ð±ÐµÐºÑ‚ Ðµ Ð½Ð°Ð´ ÑÐ¸Ð½Ð¸Ñ.	4	nad / Ð½Ð°Ð´	1	Zhaltijat obekt ne e dolepen do sinija. / Ð–ÑŠÐ»Ñ‚Ð¸ÑÑ‚ Ð¾Ð±ÐµÐºÑ‚ Ð½Ðµ Ðµ Ð´Ð¾Ð»ÐµÐ¿ÐµÐ½ Ð´Ð¾ ÑÐ¸Ð½Ð¸Ñ.	5	na razstojanie ot / Ð½Ð° Ñ€Ð°Ð·ÑÑ‚Ð¾ÑÐ½Ð¸Ðµ Ð¾Ñ‚	7	4	1	2	No	Bulgarian	4	7	Test block 4|Test block 6|Test block 5|Test block 3|Test block 1|Test block 2
	Default Response Set	Anonymous				0	2014-11-08 16:39:43	2014-11-08 16:44:43	1	1	Bulgarian	Ð²	4	v	0	Ð·Ð°Ð´	4	zad	1	Ð¸Ð·Ð²ÑŠÐ½	4	izvan	2	Ð½Ð°	4	na	1	Ð½Ð°Ð´	4	nad	1	no equivalent	5	no equivalent	no equivalent	5	1	4	no	Bulgarian	7	7	Test block 6|Test block 5|Test block 3|Test block 4|Test block 1|Test block 2
	Default Response Set	Anonymous				0	2014-10-31 16:49:20	2014-10-31 17:06:25	1	1	burmese	É™.wa.yauâ¿ pyiÊ”.siÌ€ gaÌ É™.pya.yauâ¿ pyiÊ”.siÌ€ (dÉ›Ì€.hma) / yellow object Mkr blue object (inside Mkr) / subj location	4	dÉ›.hma	2	É™.wa.yauâ¿ pyiÊ”.siÌ€ gaÌ É™.pya.yauâ¿ pyiÊ”.siÌ€ (nauÊ”.hma) / yellow object Mkr blue object (behind Mkr) / subj location	4	nauÊ”.hma	2	É™.wa.yauâ¿ pyiÊ”.siÌ€ gaÌ É™.pya.yauâ¿ pyiÊ”.siÌ€ (É™.pyiâ¿.hma) / yellow object Mkr blue object (outside Mkr) / subj location	4	É™.wa.yauâ¿ pyiÊ”.siÌ€ gaÌ É™.pya.yauâ¿ pyiÊ”.siÌ€ (É™.pyiâ¿.hma) / yellow object Mkr blue object (outside Mkr) / subj location	3	É™.wa.yauâ¿ pyiÊ”.siÌ€ gaÌ É™.pya.yauâ¿ pyiÊ”.siÌ€ (É™.pÉ”.hma) / yellow object Mkr blue object (on Mkr) / subj location	4	É™.pÉ”.hma	3	É™.wa.yauâ¿ pyiÊ”.siÌ€ gaÌ É™.pya.yauâ¿ pyiÊ”.siÌ€ (É™.pÉ”.hma) / yellow object Mkr blue object (on Mkr) / subj location	4	É™.pÉ”.hma	3	É™.wa.yauâ¿ pyiÊ”.siÌ€ gaÌ É™.pya.yauâ¿ pyiÊ”.siÌ€ (É™.pyiâ¿.hma) / yellow object Mkr blue object (outside Mkr) / subj location	4	É™.pyin.hma / outside	3	5	1	4	In Burmese, you need markers with various grammatical functions to have an equivalent of English prepositions in question. Ex. for "inside" you need the equivalent of "in" + hma - a marker of location (or time).	French, English	6	7	Test block 6|Test block 3|Test block 4|Test block 5|Test block 2|Test block 1
	Default Response Set	Anonymous				0	2014-11-03 11:46:58	2014-11-03 12:04:47	1	1	Chinese	huangse de dongxi zai lanse de dongxi (limian) / é»„è‰²çš„ä¸œè¥¿åœ¨è“è‰²çš„ä¸œè¥¿ï¼ˆé‡Œé¢ï¼‰	4	limian / é‡Œé¢	2	huangse de dongxi zai lanse de dongxi (houmian) / é»„è‰²çš„ä¸œè¥¿åœ¨è“è‰²çš„ä¸œè¥¿(åŽé¢)	4	houmian / åŽé¢	2	é»„è‰²çš„ä¸œè¥¿åœ¨è“è‰²çš„ä¸œè¥¿å¤–é¢ã€‚	4	wai mian / å¤–é¢	2	huangse de dongxi zai lanse de dongxi (shang) / é»„è‰²çš„ä¸œè¥¿åœ¨è“è‰²çš„ä¸œè¥¿ï¼ˆä¸Šï¼‰	4	shang / ä¸Š	1	huangse de dongxi zai lanse de donxi de (shangmian) / é»„è‰²çš„ä¸œè¥¿åœ¨è“è‰²çš„ä¸œè¥¿çš„ï¼ˆä¸Šé¢ï¼‰	5	shangmian / ä¸Šé¢	2	huangse de dongxi zai lanse de dongxi de (waimian) / é»„è‰²çš„ä¸œè¥¿åœ¨è“è‰²çš„ä¸œè¥¿çš„ï¼ˆå¤–é¢ï¼‰	5	waimian / å¤–é¢	2	5	1	3	In the first answer, i wrote the two syllables of the translation of the preposition separately, but I linked them together in the following answer. I think the latter way of spelling in "pinyin" is correct (but I could not change the first answer afterwards). / The translations of the prepositions, when they have two syllables, are compound words. The first syllable stands for the position, and …	French, English, Chinese	6	7	Test block 3|Test block 5|Test block 6|Test block 2|Test block 1|Test block 4
	Default Response Set	Anonymous				0	2014-11-04 05:34:37	2014-11-04 05:55:57	1	1	Chinese	zhe ge huang se de wu ti zai zhe ge lan se de wu ti (li) / è¿™ä¸ªé»„è‰²çš„ç‰©ä½“åœ¨è¿™ä¸ªè“è‰²çš„ç‰©ä½“(é‡Œ).	4	li / é‡Œ	1	zhe ge huang se de wu ti zai zhe ge lan se de wu ti (hou) / è¿™ä¸ªé»„è‰²çš„ç‰©ä½“åœ¨è¿™ä¸ªè“è‰²çš„ç‰©ä½“(åŽ).	4	hou / åŽ	1	zhe ge huang se de wu ti zai zhe ge lan se de wu ti (wai) / è¿™ä¸ªé»„è‰²çš„ç‰©ä½“åœ¨è¿™ä¸ªè“è‰²çš„ç‰©ä½“(å¤–).	4	wai / å¤–	1	zhe ge huang se de wu ti zai zhe ge lan se de wu ti (shang). / è¿™ä¸ªé»„è‰²çš„ç‰©ä½“åœ¨è¿™ä¸ªè“è‰²çš„ç‰©ä½“(ä¸Š)ã€‚	4	shang / ä¸Š	1	zhe ge huang se de wu ti zai zhe ge lan se de wu ti (zhi shang) / è¿™ä¸ªé»„è‰²çš„ç‰©ä½“åœ¨è¿™ä¸ªè“è‰²çš„ç‰©ä½“(ä¹‹ä¸Š)	4	zhi shang / ä¹‹ä¸Š	2	zhe ge huang se de wu ti zai zhe ge lan se de wu ti (zhi wai) / è¿™ä¸ªé»„è‰²çš„ç‰©ä½“åœ¨è¿™ä¸ªè“è‰²çš„ç‰©ä½“(ä¹‹å¤–).	4	zhi wai / ä¹‹å¤–	2	3	3	1	NA	Chinese	5	7	Test block 4|Test block 2|Test block 1|Test block 3|Test block 6|Test block 5
	Default Response Set	Anonymous				0	2014-11-08 22:33:11	2014-11-08 22:40:03	1	1	Czech	Å½lutÃ½ pÅ™edmÄ›t je (v) modrÃ©m pÅ™edmÄ›tu	4	v	1	Å½lutÃ½ pÅ™edmÄ›t je za modrÃ½m pÅ™edmÄ›tem	4	za	1	Å¾lutÃ½ pÅ™edmÄ›t je vnÄ› modrÃ©ho pÅ™edmÄ›tu	4	vnÄ›	1	Å¾lutÃ½ pÅ™edmÄ›t je na modrÃ©m pÅ™edmÄ›tu	4	na	1	Å¾lutÃ½ pÅ™edmÄ›t je nad modrÃ½m predmet	4	nad	1	Å½lutÃ½ pÅ™edmÄ›t je (mimo) modrÃ½ objekt	4	mimo	2	4	1	1	no comments	Czech	5	7	Test block 1|Test block 6|Test block 2|Test block 5|Test block 3|Test block 4
	Default Response Set	Anonymous				0	2014-10-28 11:56:55	2014-10-28 12:12:53	1	1	Danish	Den gule ting er (indeni/inden) i den blÃ¥ ting	4	indeni / inden i	3	Den gule ting er (bagved / bag ved) den blÃ¥ ting	4	bagved / bag ved	2	Den gule ting er (ude af) den blÃ¥ ting	4	ude af	3	Den gule ting er (pÃ¥) den blÃ¥ ting	4	pÃ¥	1	Den gule ting er (ovenover/oven) over den blÃ¥ ting	4	ovenover / oven over	4	Den gule ting er (vÃ¦k fra) den den blÃ¥ ting	4	vÃ¦k fra	2	4	1	4	Notice that there are two compeeting variants in most of the prepositions in my answers.	Danish	5	7	Test block 1|Test block 5|Test block 4|Test block 6|Test block 2|Test block 3
	Default Response Set	Anonymous				0	2014-10-31 19:01:36	2014-10-31 19:10:54	1	1	Dutch	Het gele object staat (in) het blauwe object	4	in	1	Het gele object staat (achter) het blauwe object,	4	achter	2	Het gele object bevindt zich (buiten) het blauwe object.	4	buiten	2	Het gele object ligt (op) het blauwe object.	4	op	1	Het gele object hangt (boven) het blauwe object.	5	boven	2	Het gele object is (weg van) het blauwe object.	5	weg van (van is a preposition here, "weg" means "away" - so away from - couldn't think of anything closer)	2	5	3	2	I couldn't choose both Linguistics and Psychology. I did my undergrad in Linguistics and my PhD in Psychology (studying language acquisition).	Dutch / My English is near native (I'd say 6.5 out of 7, but it won't let me select that).	6	7	Test block 2|Test block 1|Test block 4|Test block 5|Test block 3|Test block 6
	Default Response Set	Anonymous				0	2014-11-08 17:25:25	2014-11-08 17:32:34	1	1	Dutch	Het gele ding is "in" het blauwe ding.	4	in	1	Het gele ding is "achter" het blauwe ding.	4	achter	2	Het gele ding is "buiten" het blauwe ding.	4	buiten	2	Het gele ding ligt "op" het blauwe ding.	4	op	1	Het gele ding is "boven" het blauwe ding.	4	boven	2	*Het gele ding is "vanaf" het blauwe ding.	4	vanaf	2	5	1	1	The question where the yellow object is 'off' the blue object, I translated with the aim of having the correct preposition. But this is not a grammatical sentence. You can only use 'vanaf' with a motion sense, not in this static sense. (I guess like English - that sentence was very weird.)	2	7	7	Test block 2|Test block 3|Test block 4|Test block 6|Test block 5|Test block 1
	Default Response Set	Anonymous				0	2014-11-10 15:04:02	2014-11-10 15:29:22	1	1	Dutch	Het gele object zit (in) het blauwe object	4	in	1	Het gele object staat (achter) het blauwe object	4	achter	2	Het gele object staat (buiten) het blauwe object	4	buiten	2	Het gele object staat (op) het blauwe object	4	op	1	Het gele object staat (boven) het blauwe object	4	boven	2	Het gele object staat (buiten) het blauwe object	4	buiten	2	4	1	1	It was difficult to translate the sentences with "off" and "out of" because there is no real equivalent in Dutch. My answer "buiten" actually means "outside of", which I think is closest to the intended message. Loosely translated, for "off" you could also say "naast" (1 syllable) "next to" and for "out of" you could say "niet in", "not in". Note: in phrases indicating state or location we use th…	Dutch (mother tongue), English (near-native, BA in English language and culture, I spent one semester studying abroad in the UK)	6	7	Test block 6|Test block 4|Test block 5|Test block 1|Test block 2|Test block 3
	Default Response Set	Anonymous				0	2014-11-02 17:03:03	2014-11-02 17:37:23	1	1	Esperanto	La flava objekto estas (en) la blua objekto.	4	en	1	La flava objekto estas (malantaÅ­) la blua objekto.	4	malantaÅ­	3	La flava objekto estas (ekster) la blua objekto.	4	ekster	2	La flava objekto estas (sur) la blua objekto.	4	sur	1	La flava objekto estas (super) la blua objekto.	4	super	2	La flava objekto estas (for de) la blua objekto.	5	for de	2	4	1	1	The picture for the preposition "off" is not enough clear.	French	5	6	Test block 1|Test block 4|Test block 2|Test block 6|Test block 3|Test block 5
	Default Response Set	Anonymous				0	2014-11-09 18:22:58	2014-11-09 19:03:10	1	1	Farsi	shey'e zard (daroun)e / (tu)ye shey'e abi gharar darad. / .Ø´ÙŠØ¡ Ø²Ø±Ø¯ (Ø¯Ø±ÙˆÙ†) / (ØªÙˆ)ÙŠ Ø´ÙŠØ¡ Ø¢Ø¨ÙŠ Ù‚Ø±Ø§Ø± Ø¯Ø§Ø±Ø¯	4	daroun / tu [ps: both of these prepositions can be used. they are synonyms) / Ø¯Ø±ÙˆÙ† / ØªÙˆ /	daroun (Ø¯Ø±ÙˆÙ†) has 2 syllables. / tu (ØªÙˆ) has 1 syllable.	shey'e zard (posht)e shey'e abi gharar darad. / .Ø´ÙŠØ¡ Ø²Ø±Ø¯ (Ù¾Ø´Øª) Ø´ÙŠØ¡ Ø¢Ø¨ÙŠ Ù‚Ø±Ø§Ø± Ø¯Ø§Ø±Ø¯	4	posht / Ù¾Ø´Øª	1	shey'e zard (biroun) / (kharej) [az/e] shey'e abi gharar darad. / Ø´ÙŠØ¡ Ø²Ø±Ø¯ (Ø¨ÙŠØ±ÙˆÙ†) / (Ø®Ø§Ø±Ø¬) [Ø§Ø²] Ø´ÙŠØ¡ Ø¢Ø¨ÙŠ Ù‚Ø±Ø§Ø± Ø¯Ø§Ø±Ø¯	4	biroun / kharej / Ø¨ÙŠØ±ÙˆÙ† / Ø®Ø§Ø±Ø¬	both of them have 2 syllables.	shey'e zard (bala)ye shey'e abi gharar darad. / Ø´ÙŠØ¡ Ø²Ø±Ø¯ (Ø¨Ø§Ù„Ø§)ÙŠ Ø´ÙŠØ¡ Ø¢Ø¨ÙŠ Ù‚Ø±Ø§Ø± Ø¯Ø§Ø±Ø¯	4	bala / Ø¨Ø§Ù„Ø§	2	shey'e zard (bala)ye shey'e abi gharar darad. / .Ø´ÙŠØ¡ Ø²Ø±Ø¯ (Ø¨Ø§Ù„Ø§)ÙŠ Ø´ÙŠØ¡ Ø¢Ø¨ÙŠ Ù‚Ø±Ø§Ø± Ø¯Ø§Ø±Ø¯	4	bala / Ø¨Ø§Ù„Ø§	2	shey'e zard (biroun) / (kharej) [az/e] shey'e abi gharar darad. / Ø´ÙŠØ¡ Ø²Ø±Ø¯ (Ø¨ÙŠØ±ÙˆÙ†) / (Ø®Ø§Ø±Ø¬) [Ø§Ø²] Ø´ÙŠØ¡ Ø¢Ø¨ÙŠ Ù‚Ø±Ø§Ø± Ø¯Ø§Ø±Ø¯	4	biroun / kharej / Ø¨ÙŠØ±ÙˆÙ† / Ø®Ø§Ø±Ø¬	2	5	1	2	- spatial prepositions in Persian are called nominal prepositions. they have some common properties with nouns. / - some of the prepositions in this survey, have 2 possible translations(formal and informal). /	farsi	5	7	Test block 1|Test block 5|Test block 2|Test block 4|Test block 3|Test block 6
	Default Response Set	Anonymous				0	2014-11-03 11:54:03	2014-11-03 12:01:37	1	1	Finnish	Keltainen esine on sinisen esineen (sisÃ¤ssÃ¤).	4	sisÃ¤ssÃ¤	3	Keltainen esine on sinisen esineen (takana).	4	takana	3	Keltainen esine on sinisen esineen (ulkopuolella).	4	ulkopuolella	5	Keltainen esine on sinisen esineen (pÃ¤Ã¤llÃ¤).	4	pÃ¤Ã¤llÃ¤	2	Keltainen esine on sinisen esineen (ylÃ¤puolella).	4	ylÃ¤puolella	5	Keltainen esine on sinisen esineen (ulkopuolella).	4	ulkopuolella	5	5	1	3	Nothing special	Finnish, French	5	7	Test block 3|Test block 6|Test block 4|Test block 5|Test block 1|Test block 2
	Default Response Set	Anonymous				0	2014-11-10 09:56:37	2014-11-10 10:06:47	1	1	Finnish	Keltainen objekti on sinisen objektin (sisÃ¤llÃ¤).	4	sisÃ¤llÃ¤	3	Keltainen objekti on sinisen objektin (takana).	4	takana	3	Keltainen objekti on (ulkona) sinisestÃ¤ objektista.	4	ulkona	3	Keltainen objekti on sinisen objektin (pÃ¤Ã¤llÃ¤).	4	pÃ¤Ã¤llÃ¤	2	Keltainen objekti on sinisen objektin (ylÃ¤puolella).	4	ylÃ¤puolella	5	Keltainen objekti on (pois) sinisestÃ¤ objektista.	4	pois	1	4	1	2	-	Finnish	6	7	Test block 5|Test block 4|Test block 1|Test block 3|Test block 6|Test block 2
	Default Response Set	Anonymous				0	2014-11-10 15:51:24	2014-11-10 16:15:27	1	1	Finnish	Keltainen esine on sinisen esinee[n sisÃ¤llÃ¤].	4	Inside of. It's a postposition with a noun in genetive. The more common translation for "in" is the suffix -ssA: "Kirja on kaapissa", 'The book is in a cabinet".	2 / 1 (-ssA) A is for a or Ã¤, the suffix following the restrictions of vowel harmony. Same thing with the previous suffix, -llA	Keltainen esine on sinisen esinee[n takana].	4	behind. A postposition with a noun in genetive. No alternative suffix.	3	Keltainen esine on sinisen esinee[n ulkopuolella].	4	outside. It's a postposition combined with the genetive form (-n) of the word before it.	5	Keltainen esine on sinisen esinee[n pÃ¤Ã¤llÃ¤].	4	On top of. It's again a postposition with a noun in genetive. However, this is not the most typical way of translating the English presposition "on". If the sentence would be "The book is on the table", the translation would be "Kirja on pÃ¶ydÃ¤llÃ¤", where -llÃ¤ is the suffix for location. The suffix (attached to a noun) is called adessive.	2 / 1 (-llÃ¤)	Keltainen esine on sinisen esinee[[n ylÃ¤puolella].	4	Above. Postposition with genetive noun. No alternative suffix	5	Keltainen esine on [pois sinisestÃ¤ esineestÃ¤].	5	Away + suffix indicating movement from inside of something. I don't know, if this is a correct translation. The example sentence should be more concrete. This is too artificial to make a decision.	1	4	1	2	The sentences were quite difficult to translate, because they didn't give any hint of context or "real life". There are no one-to-one translations to those in Finnish, so I'm quite unsure what you were looking for. If that was the point, then the choice of sentences was great :)	Finnish, English, Estonian	6	7	Test block 3|Test block 4|Test block 1|Test block 2|Test block 5|Test block 6
	Default Response Set	Anonymous				0	2014-11-03 08:37:01	2014-11-03 08:48:24	1	1	franÃ§ais	L'objet jaune est (dans) l'objet bleu.	4	dans	1	L'objet jaune est (derriÃ¨re) l'objet bleu.	4	derriÃ¨re	2	L'objet jaune est (en dehors de) l'objet bleu.	4	en-dehors de	2014-03-04	L'objet jaune est (sur) l'objet bleu.	4	sur	1	L'objet jaune est (au-dessus de) l'objet bleu.	4	au-dessus de	2014-03-04	L'objet jaune est (loin de) l'objet bleu (?).	4	(loin de)	2014-01-02	5	1	1	Je ne suis pas sÃ»re pour "off".	FranÃ§ais	5	7	Test block 5|Test block 6|Test block 3|Test block 1|Test block 2|Test block 4
	Default Response Set	Anonymous				0	2014-11-08 15:32:31	2014-11-08 15:41:21	1	1	French	L'objet jaune est (dans) l'objet bleu.	4	dans	1	L'objet jaune est (derriÃ¨re) l'objet bleu.	4	derriÃ¨re	4	L'objet jaune est (en dehors de) l'objet bleu.	4	en dehors de	4	L'objet jaune est (sur) l'objet bleu.	4	sur	1	L'objet jaune est (au dessus de) l'objet bleu.	4	au-dessus de	4	L'objet jaune est (hors de) l'objet bleu.	4	hors de	2	5	1	4	No comments.	English and French	7	7	Test block 3|Test block 4|Test block 1|Test block 5|Test block 2|Test block 6
	Default Response Set	Anonymous				0	2014-11-08 16:19:56	2014-11-08 16:28:08	1	1	French	(dans)	4	(dans)	1	(derriÃ¨re)	4	(derriÃ¨re)	3	(en dehors de)	5	(en dehors de)	4	(sur)	4	(sur)	1	(sur)	4	(sur)	1	(hors)	4	(hors)	1	3	1	1	no	English- Arabic	7	5	Test block 5|Test block 4|Test block 1|Test block 6|Test block 2|Test block 3
	Default Response Set	Anonymous				0	2014-11-10 11:12:45	2014-11-10 11:46:49	1	1	Georgian	kviteli sagani aris lurj sagan(shi) / áƒ§áƒ•áƒ˜áƒ—áƒ”áƒšáƒ˜ áƒ¡áƒáƒ’áƒáƒœáƒ˜ áƒáƒ áƒ˜áƒ¡ áƒšáƒ£áƒ áƒ¯ áƒ¡áƒáƒ’áƒáƒœ(áƒ¨áƒ˜)	4	shi / áƒ¨áƒ˜	1	kviteli sagani aris lurji sagnis (ukan), / áƒ§áƒ•áƒ˜áƒ—áƒ”áƒšáƒ˜ áƒ¡áƒáƒ’áƒáƒœáƒ˜ áƒáƒ áƒ˜áƒ¡ áƒšáƒ£áƒ áƒ¯áƒ˜ áƒ¡áƒáƒ’áƒœáƒ˜áƒ¡ (áƒ£áƒ™áƒáƒœ)	5	ukan / áƒ£áƒ™áƒáƒœ	2	kviteli sagani aris lurji sagnis (garet), / áƒ§áƒ•áƒ˜áƒ—áƒ”áƒšáƒ˜ áƒ¡áƒáƒ’áƒáƒœáƒ˜ áƒáƒ áƒ˜áƒ¡ áƒšáƒ£áƒ áƒ¯áƒ˜ áƒ¡áƒáƒ’áƒœáƒ˜áƒ¡ (áƒ’áƒáƒ áƒ”áƒ—) / /	5	garet / áƒ’áƒáƒ áƒ”áƒ—	2	kviteli sagani aris lurj sagan(ze) / áƒ§áƒ•áƒ˜áƒ—áƒ”áƒšáƒ˜ áƒ¡áƒáƒ’áƒáƒœáƒ˜ áƒáƒ áƒ˜áƒ¡ áƒšáƒ£áƒ áƒ¯ áƒ¡áƒáƒ’áƒáƒœ(áƒ–áƒ”)	4	ze / áƒ–áƒ”	1	kviteli sagani aris lurji sagnis zemot / áƒ§áƒ•áƒ˜áƒ—áƒ”áƒšáƒ˜ áƒ¡áƒáƒ’áƒáƒœáƒ˜ áƒáƒ áƒ˜áƒ¡ áƒšáƒ£áƒ áƒ¯áƒ˜ áƒ¡áƒáƒ’áƒœáƒ˜áƒ¡ áƒ–áƒ”áƒ›áƒáƒ—	5	zemot / áƒ–áƒ”áƒ›áƒáƒ—	2	kviteli sagani aris lurj saganze (maghla), / áƒ§áƒ•áƒ˜áƒ—áƒ”áƒšáƒ˜ áƒ¡áƒáƒ’áƒáƒœáƒ˜ áƒáƒ áƒ˜áƒ¡ áƒšáƒ£áƒ áƒ¯ áƒ¡áƒáƒ’áƒáƒœáƒ–áƒ” (áƒ›áƒáƒ¦áƒšáƒ)	5	Maghla / áƒ›áƒáƒ¦áƒšáƒ	2	4	1	1	Yes I have some surveys in Psycholinguistics	Georgian, Russian, English	7	7	Test block 6|Test block 2|Test block 3|Test block 1|Test block 5|Test block 4
	Default Response Set	Anonymous				0	2014-10-25 13:44:15	2014-10-25 13:53:01	1	1	German	Das gelbe Objekt ist (in) dem blauen Objekt.	4	in	1	Das gelbe Objekt ist (hinter) dem blauen Objekt.	4	hinter	2	Das gelbe Objekt ist (auÃŸerhalb) des blauen Objekts.	4	auÃŸerhalb	3	Das gelbe Objekt ist (auf) dem blauen Objekt.	4	auf	1	Das gelbe Objekt ist (Ã¼ber) dem blauen Objekt.	4	Ã¼ber	2	Das gelbe Objekt ist (abseits) des blauen Objekts	4	abseits	2	4	1	1	None.	German	6	7	Test block 5|Test block 6|Test block 4|Test block 3|Test block 1|Test block 2
	Default Response Set	Anonymous				0	2014-10-31 16:49:02	2014-10-31 16:55:03	1	1	German	Das gelbe Objekt ist (in) dem blauen Objekt	4	in	1	Das gelbe Objekt ist (hinter( dem blauen Objekt	4	hinter	2	Das gelbe Objekt ist (ausserhalb) des blauen Objekts	4	ausserhalb	3	Das gelbe Objekt ist (auf) dem blauen Objekt	4	auf	1	Das gelbe Subjekt ist (Ã¼ber) dem blauen Objekt	4	Ã¼ber	2	Das gelbe Objekt ist (jenseits) des blauen Objekts. / P-genitive	4	jenseits	2	5	1	2	no	German	5	7	Test block 6|Test block 2|Test block 5|Test block 3|Test block 1|Test block 4
	Default Response Set	Anonymous				0	2014-10-31 17:00:26	2014-10-31 17:11:43	1	1	German	Der gelbe Gegenstand ist {in} dem blauen Gegenstand.	4	in [+dative case in German]	1	Der gelbe Gegenstand ist hint dem blauen Gegenstand.	4	behind [+ dative in German]	2	Der gelbe Gegenstand ist {aus} dem blauen Gegenstand. [again, neither the English nor the German make sense to me, so this is just the literal translation]	4	out [in German: +dative case]	1	Der gelbe Gegenstand ist {auf} dem blauen Gegenstand.	4	on [+dative case in German]	1	Der gelbe Gegenstand ist {Ã¼ber} dem blauen Gegenstand.	4	above [+ dative case in German]	2	(I don't really understand the English sentence; does 'off' mean 'not touching' here?) / Der gelbe Gegenstand ist {neben} dem blauen Gegenstand. [but that would be 'next to']	4	next to	two	5	1	2	The first two examples didn't make much sense to me. For German spatial expressions case is also important - locative meanings mostly correlate with dative case.	German	6	7	Test block 6|Test block 3|Test block 2|Test block 5|Test block 4|Test block 1
	Default Response Set	Anonymous				0	2014-11-01 21:52:06	2014-11-01 22:01:01	1	1	german	Das gelbe Objekt befindet sich (im) blauen Objekt.	4	in	1	Das gelbe Viereck befindet sich (hinter) dem blauen Objekt.	4	hinter	2	Das gelbe Rechteck befindet sich (neben) dem blauen Objekt.	4	neben	2	Der gelbe Kreis liegt (auf) dem blauen Viereck.	4	auf	1	Der gelbe Kreis befindet sich (oberhalb) des blauen Rechtecks.	4	oberhalb	3	Der gelbe Kreis befindet sich (oberhalb) des blauen Rechtecks.	4	oberhalb	3	5	1	2	I don't know anything about your experiment design, but the translation approach seems to be misleading - for me, it would have been more natural just to describe the images in my native language without being biased by the English phrase.	german, french	5	7	Test block 1|Test block 4|Test block 2|Test block 3|Test block 5|Test block 6
	Default Response Set	Anonymous				0	2014-11-07 19:05:33	2014-11-07 19:13:34	1	1	German	Das gelbe Objekt ist [in] dem/ [im] blauen Objekt.	4	in, but in plus dem (i.e.-DEF.SG.DAT) is contracted to "im" in most cases	one syllable	Das gelbe Object ist [hinter] dem blauen Object.	4	hinter	two syllables /	Das gelbe Objekt ist [auÃŸerhalb] des blauen Objektes.	4	auÃŸerhalb	three syllables /	Das gelbe Objekt ist [auf] dem blauen Objekt.	4	auf	one syllable	Das gelbe Objekt ist [Ã¼ber] dem blauen Objekt.	4	Ã¼ber	two syllables	Das gelbe Objekt ist [Ã¼ber] dem blauen Objekt.	4	Ã¼ber	two syllables	4	1	2	Ask which cases the prepositions take.	German	6	7	Test block 2|Test block 6|Test block 1|Test block 5|Test block 4|Test block 3
	Default Response Set	Anonymous				0	2014-11-07 19:12:55	2014-11-07 19:19:11	1	1	German	Der gelbe Gegenstand ist (in) dem blauen Gegenstand.	4	in	1	Der gelbe Gegenstand ist (hinter) dem blauen Gegenstand.	4	behind	2	Der gelbe Gegenstand ist auÃŸerhalb des blauen Gegenstandes.	4	outside	3	Der gelbe Gegenstand ist (auf) dem blauen Gegenstand.	4	on	1	Der gelbe Gegenstand ist (Ã¼ber) dem blauen Gegenstand.	4	above	2	Der gelbe Gegenstand ist (Ã¼ber) dem blauen Gegenstand.	4	above	2	5	1	2	.	English, French	7	7	Test block 1|Test block 2|Test block 4|Test block 6|Test block 5|Test block 3
	Default Response Set	Anonymous				0	2014-11-07 19:22:46	2014-11-07 19:33:11	1	1	German	das gelbe objekt ist (in) dem blauen objekt	4	in	1	das gelbe objekt ist (hinter) dem blauen objekt	4	hinter	2	das gelbe Objekt ist aus dem blauen objekt heraus	5	aus .. heraus	3	das gelbe Objekt ist (auf) dem blauen Objekt. /	4	auf	1	das gelb e objket ist (oberhalb) des blauen objekts	5	oberhalb	3	das blaue gelbe ist (vom) blauen objekt (herunter)	5	von ... herunter	4	5	1	4	the question 'what is your field ,,, ' does not let me choose more than one	german englishi	6	7	Test block 4|Test block 2|Test block 6|Test block 1|Test block 3|Test block 5
	Default Response Set	Anonymous				0	2014-11-07 20:23:40	2014-11-07 20:33:19	1	1	German	Das gelbe Objekt ist im blauen Objekt.	4	im (contraction of "in" and the definite article)	1	Das gelbe Objekt ist hinter dem blauen Objekt.	4	hinter	2	Das gelbe Objekt ist auÃŸerhalb des blauen Objekts.	4	auÃŸerhalb	3	Das gelbe Objekt ist auf dem blauen Objekt.	4	auf	1	Das gelbe Objekt ist Ã¼ber dem blauen Objekt	4	Ã¼ber	2	Das gelbe Objekt ist Ã¼ber dem blauen Objekt.	4	Ã¼ber	2	5	1	3	1) In the question "What is your field...", I cannot tick on more than one choice. / 2) The distinction between "off" and "above" was not clear from the picture.	German	5	7	Test block 3|Test block 1|Test block 4|Test block 6|Test block 5|Test block 2
	Default Response Set	Anonymous				0	2014-11-07 21:32:40	2014-11-07 21:55:18	1	1	German	Der gelbe Gegenstand befindet sich (in) dem blauen Gegenstand.	4	in	1	Der gelbe Gegenstand befindet sich (hinter) dem blauen Gegenstand.	4	hinter	2	Der gelbe Gegenstand befindet sich (auÃŸerhalb) des blauen Gegestands.	4	auÃŸerhalb	3	Der gelbe Gegenstand befindet sich (auf) dem blauen Gegenstand.	4	auf	1	Der gelbe Gegenstand befindet sich (Ã¼ber) dem blauen Gegenstand.	4	Ã¼ber	2	Der gelbe Gegenstand ist (weit entfernt vom) blauen Gegenstand.	5	(weit entfernt vom)	4	5	1	2	In the above question "What is your field of study (choose all that apply)?", you cannot select all that apply because the software only lets you choose one.	German, English	6	7	Test block 2|Test block 4|Test block 5|Test block 3|Test block 6|Test block 1
	Default Response Set	Anonymous				0	2014-11-08 16:15:57	2014-11-08 16:23:18	1	1	german	Der blaue Gegenstand ist (im) blauen Gegenstand.	4	im	1	Der gelbe Gegenstand ist (hinter) dem blauen Gegenstand.	4	hinter	2	Der gelebe Gegenstand ist (ausserhalb) des blauen Gegenstand.	4	ausserhalb	3	Der gelbe Gegenstand ist (auf) dem blauen Gegenstand.	4	auf	1	Der gelebe Gegenstand ist (Ã¼ber) dem blauen Gegenstand.	4	Ã¼ber	2	Der gelbe Gegenstand ist (nicht auf) dem blauen Gegenstand.	4	nicht auf	2	5	1	2	no comment	german	6	7	Test block 1|Test block 3|Test block 4|Test block 2|Test block 6|Test block 5
	Default Response Set	Anonymous				0	2014-11-08 18:27:00	2014-11-08 18:35:25	1	1	German	Das gelbe Objekt ist (im) blauen Objekt.	4	im (=in dem, masculine / neutral form vs. in, feminine e.g. ist in der blauen Kiste).	1	Das gelbe Objekt is (hinter) dem blauen Objekt.	4	hinter	2	Das gelbe Objekt ist (ausserhalb) des blauen Objekts.	4	ausserhalb /	3	Das gelbe Objekt ist (auf) dem blauen Objekt.	4	auf	1	Das gelbe Objekt ist (Ã¼ber) dem blauen Objekt.	4	Ã¼ber	2	Das gelbe Objekt ist (weg) vom blauen Objekt.	4	weg	1	5	1	2	It took longer than 5 minutes.. ;) and I think that only linguists can do this survey (i.e., notions like adposition etc are not always known to lay persons..).	German, French	6	7	Test block 1|Test block 3|Test block 6|Test block 4|Test block 2|Test block 5
	Default Response Set	Anonymous				0	2014-11-08 19:16:38	2014-11-08 19:24:43	1	1	german	Das gelbe Obekt ist (in) dem blauen Objekt	4	in	1	Das gelbe Objekt ist (hinter) dem blauen Objekt	4	hinter	2	Das gelbe Objekt ist (auÃŸerhalb) des blauen Objekts	4	auÃŸerhalb	3	Das gelbe Ojekt ist (auf) dem blauen Objekt	4	auf	1	Das gelbe Objekt ist (Ã¼ber) dem blauen Objekt	4	Ã¼ber	2	Das gelbe Objekt ist (entfernt von) dem blauen Objekt	5	entfernt von	3	4	1	3	nothing	german	4	7	Test block 5|Test block 2|Test block 4|Test block 6|Test block 1|Test block 3
	Default Response Set	Anonymous				0	2014-11-10 09:03:45	2014-11-10 09:10:39	1	1	German	Das gelbe Objekt ist [in] dem blauen Objekt.	4	in	1	Das gelbe Objekt ist [hinter] dem blauen Objekt.	4	hinter	2	Das gelbe Objekt ist auÃŸerhalb des blauen Objekts.	4	auÃŸerhalb	3	Das gelbe Objekt ist [auf] dem blauen Objekt.	4	auf	1	Das gelbe Objekt ist [Ã¼ber] dem blauen Objekt.	4	Ã¼ber	2	Das gelbe Objekt ist [Ã¼ber] dem blauen Objekt.	4	Ã¼ber	2	4	1	2	no comments	German	6	7	Test block 6|Test block 2|Test block 3|Test block 5|Test block 1|Test block 4
	Default Response Set	Anonymous				0	2014-11-10 10:02:08	2014-11-10 10:07:33	1	1	German	Das gelbe O. ist (im) blauen O.	4	im	1	Das gelbe Objekt ist (hinter) dem blauen O.	4	hinter	2	Das gelbe O. ist (auÃŸerhalb des) blauen O.	4	(auÃŸerhalb des)	4	Das gelbe Objekt ist (auf) dem blauen Objekt.	4	auf	1	Das gelbe O. ist (Ã¼ber) dem blauen O.	4	Ã¼ber	2	Das gelbe Objekt ist (Ã¼ber) dem blauen Objekt.	4	Ã¼ber	2	4	1	1	No.	German	5	7	Test block 4|Test block 6|Test block 2|Test block 3|Test block 1|Test block 5
	Default Response Set	Anonymous				0	2014-11-11 10:55:26	2014-11-11 11:03:19	1	1	German	Das gelbe Objekt ist (in) dem blauen Objekt.	4	in	1	Das gelbe Objekt ist (hinter) dem blauen Objekt.	4	hinter	2	Das gelbe Objekt ist (auÃŸerhalb) des blauen Objektes.	4	auÃŸerhalb	3	Das gelbe Objekt ist (auf) dem blauen Objekt.	4	auf	1	Das gelbe Objekt ist (oberhalb) dem blauen Objekt.	4	oberhalb	3	Das gelbe Objekt befindet sich (abseits) des blauen Objekts.	4	abseits	2	4	1	1	in German, there are more possibilites to translate the prepositions than the ones I mentioned.	German	5	7	Test block 2|Test block 6|Test block 3|Test block 5|Test block 1|Test block 4
	Default Response Set	Anonymous				0	2014-10-31 16:48:24	2014-10-31 16:57:11	1	1	hebrew	×”××•×‘×™×™×§×˜ ×”×¦×”×•×‘ (×‘×ª×•×š) ×”××•×‘×™×™×§×˜ ×”×›×—×•×œ	1	be'toCH	2	×”××•×‘×™×™×§×˜ (×ž××—×•×¨×™) ×¢×œ ×”××•×‘×™×™×§×˜ ×”×›×—×•×œ	5	me'aCHorey	4	×”××•×‘×™×™×§×˜ ×”×¦×”×•×‘ (×ž×—×•×¥) ×œ××•×‘×™×™×§×˜ ×”×›×—×•×œ	2	mi'CHouts	2	×”××•×‘×™×™×§×˜ ×”×¦×”×•×‘ ×”×•× (×¢×œ) ×”××•×‘×™×™×§×˜ ×”×›×—×•×œ	4	on / upon	1	×”××•×‘×™×™×§×˜ ×”×¦×”×•×‘ ×”×•× (×ž×¢×œ) ×”××•×‘×™×™×§×˜ ×”×›×—×•×œ	4	me'al	2	×”××•×‘×™×™×§×˜ ×”×¦×”×•×‘ (×›×‘×•×™) ×”××•×‘×™×™×§×˜ ×”×›×—×•×œ	2	qavouy	2	5	1	1	Good luck collegues	French	7	6	Test block 4|Test block 2|Test block 6|Test block 5|Test block 3|Test block 1
	Default Response Set	Anonymous				0	2014-10-31 17:06:58	2014-11-01 10:24:08	1	1	Hebrew	hakhefez hatzahov hoo (betokh) hakhefez haqakhol / ×”×—×¤×¥ ×”×¦×”×•×‘ ×”×•× (×‘×ª×•×š) ×”×—×¤×¥ ×”×›×—×•×œ	4	(betokh) / (×‘×ª×•×š)	2	hakhefetz hatzahov hoo (me'akhorey) hakhefetz haqakhol / ×”×—×¤×¥ ×”×¦×”×•×‘ ×”×•× (×ž××—×•×¨×™) ×”×—×¤×¥ ×”×›×—×•×œ	4	(me'akhorey) / (×ž××—×•×¨×™)	4	hakhefetz hatzahov hoo (mikhootz) lakhefetz haqakhol / ×”×—×¤×¥ ×”×¦×”×•×‘ ×”×•× (×ž×—×•×¥) ×œ×—×¤×¥ ×”×›×—×•×œ /	4	(mikhootz) / (×ž×—×•×¥)	2	hakhefetz hatzahov hoo (a'l) hakhefetz haqakhol / ×”×—×¤×¥ ×”×¦×”×•×‘ ×”×•× (×¢×œ) ×”×—×¤×¥ ×”×›×—×•×œ	4	(a'l) / (×¢×œ)	1	hakhefetz hatzahov hoo (me'a'l) ha'khefetz haqakhol / ×”×—×¤×¥ ×”×¦×”×•×‘ ×”×•× (×ž×¢×œ) ×”×—×¤×¥ ×”×›×—×•×œ /	4	(me'a'l) [= above, on top of] / (×ž×¢×œ)	2	hakhefetz hatzahov hoo (bessamookh) lakhefetz haqakhol / ×”×—×¤×¥ ×”×¦×”×•×‘ ×”×•× (×‘×¡×ž×•×š) ×œ×—×¤×¥ ×”×›×—×•×œ	4	(bessamookh) / (×‘×¡×ž×•×š)	3	3	1	2	epistemology and history of linguistics, cognitive linguistics	Hebrew	6	7	Test block 5|Test block 2|Test block 3|Test block 4|Test block 1|Test block 6
	Default Response Set	Anonymous				0	2014-11-01 19:33:35	2014-11-01 19:49:47	1	1	Hebrew	ha-xefets ha-tahov (be-tox) ha-xefets ha-kaxol / ×”×—×¤×¥ ×”×¦×”×•×‘ (×‘×ª×•×š) ×”×—×¤×¥ ×”×›×—×•×œ	4	be-tox / ×‘×ª×•×š	2	ha-xefets ha-tsahov (me-axorey) ha-xefets ha-kaxol / ×”×—×¤×¥ ×”×¦×”×•×‘ (×ž××—×•×¨×™) ×”×—×¤×¥ ×”×›×—×•×œ	4	me-axorey / ×ž××—×•×¨×™	four syllables	ha-xefets ha-tsahov (mi-xuts la-)xefets ha-kaxol / ×”×—×¤×¥ ×”×¦×”×•×‘ (×ž×—×•×¥ ×œ)×—×¤×¥ ×”×›×—×•×œ	4	mi-xuc la / ×ž×—×•×¥ ×œ	three syllables	ha-xefets ha-tsahov (al) ha-xefets ha-kaxol / ×”×—×¤×¥ ×”×¦×”×•×‘ (×¢×œ) ×”×—×¤×¥ ×”×›×—×•×œ	4	al / ×¢×œ	one syllable	[ha-xefets ha-tsahov nimtsa (me-al) ha-xecef ha-kaxol] / ×”×—×¤×¥ ×”×¦×”×•×‘ × ×ž×¦× (×ž×¢×œ) ×”×—×¤×¥ ×”×›×—×•×œ	4	me-al / ×ž×¢×œ	two syllables	there is no way of saying this. I would say 'not on' / ha-xefec ha-tsahov (lo al) ha-xefets ha-kaxol / ×”×—×¤×¥ ×”×¦×”×•×‘ (×œ× ×¢×œ) ×”×—×¤×¥ ×”×›×—×•×œ	5	lo al / ×œ× ×¢×œ	2	5	1	2	I wasn't sure whether to classify these words as addpositions, some of them are clearly made out of two words, so me-al is 'from on', be-tox is 'in-interior' and me-axorey is 'from-behind'	English, Hebrew, Spanish. I am quite fluent in French too though I make mistakes.	6	7	Test block 5|Test block 3|Test block 2|Test block 4|Test block 6|Test block 1
	Default Response Set	Anonymous				0	2014-11-08 16:22:54	2014-11-08 16:41:41	1	1	Hebrew	hachefetz hatsahov nimtsa (betoch) hachefetz hakachol / ×”×—×¤×¥ ×”×¦×”×•×‘ × ×ž×¦× (×‘×ª×•×š) ×”×—×¤×¥ ×”×›×—×•×œ	4	betoch / ×‘×ª×•×š	2 (although it could be that some would say it's only one syllable, and the /b/ is not really followed by a vowel).	hachefetz hatsahov nimtsa (me'achorei) hachefetz hakachol / ×”×—×¤×¥ ×”×¦×”×•×‘ × ×ž×¦× (×ž××—×•×¨×™) ×”×—×¤×¥ ×”×›×—×•×œ	4	me'achorei / ×ž××—×•×¨×™	4 (4.5 if I count the diphthong as 1.5)	hachefetz hatsahov nimtsa (mechuts) lachefetz hakachol / ×”×—×¤×¥ ×”×¦×”×•×‘ × ×ž×¦× (×ž×—×•×¥) ×œ×—×¤×¥ ×”×›×—×•×œ	4	mechutz / ×ž×—×•×¥	2	hachefetz hatsahov munach (al) hachefetz hakachol / ×”×—×¤×¥ ×”×¦×”×•×‘ ×ž×•× ×— (×¢×œ) ×”×—×¤×¥ ×”×›×—×•×œ	4	al / ×¢×œ	1	hachefetz hatsahov nimtsa (me'al) hachefetz hakachol / ×”×—×¤×¥ ×”×¦×”×•×‘ × ×ž×¦× (×ž×¢×œ) ×”×—×¤×¥ ×”×›×—×•×œ	4	me'al / ×ž×¢×œ	2	I don't know how to translate it.	5	n/a	n/a	5	3	2	1. I made an error in the "out of" question and I cannot go back. I only put "out" in parentheses instead of "out of". "Out of" is "mechutz le" ×ž×—×•×¥ ×œ and the second part (le) is attached to the noun. / / 2. Whenever I wrote "ch" in translation, I was referring to /x/ in IPA.	Hebrew, ~English	6	7	Test block 2|Test block 4|Test block 6|Test block 5|Test block 1|Test block 3
	Default Response Set	Anonymous				0	2014-11-08 18:42:19	2014-11-08 19:16:34	1	1	Hebrew	ha-obyekt ha-tsahov hu [be-tox] ha-obyekt ha-kaxol / ×”××•×‘×™×™×§×˜ ×”×¦×”×•×‘ ×”×•× [×‘×ª×•×š] ×”××•×‘×™×™×§×˜ ×”×›×—×•×œ	4	be-tox / ×‘×ª×•×š	2	ha-obyekt ha-tsahov hu [me-axorey] ha-obyekt ha-kaxol / ×”××•×‘×™×™×§×˜ ×”×¦×”×•×‘ ×”×•× [×ž××—×•×¨×™] ×”××•×‘×™×™×§×˜ ×”×›×—×•×œ	4	me-axorey / ×ž××—×•×¨×™	4	ha-obyekt ha-tsahov hu [mi-xuts l]a-obyekt ha-kahol / ×”××•×‘×™×™×§×˜ ×”×¦×”×•×‘ ×”×•× [×ž×—×•×¥ ×œ]××•×‘×™×™×§×˜ ×”×›×—×•×œ	5	mi-xuts le / ×ž×—×•×¥ ×œ	3	ha-obyekt ha-tsahov hu [al] ha-obyekt ha-kaxol / ×”××•×‘×™×™×§×˜ ×”×¦×”×•×‘ ×”×•× [×¢×œ] ×”××•×‘×™×™×§×˜ ×”×›×—×•×œ	4	[al] / ×¢×œ	1	ha-obyekt ha-tsahov hu [me-al] ha-obyekt ha-kaxol / ×”××•×‘×™×™×§×˜ ×”×¦×”×•×‘ ×”×•× [×ž×¢×œ] ×”××•×‘×™×™×§×˜ ×”×›×—×•×œ	4	me-al / ×ž×¢×œ	2	ha-obyekt ha-tshaov hu [me-al] ha-obyekt ha-kaxol / ×”××•×‘×™×™×§×˜ ×”×¦×”×•×‘ ×”×•× [×ž×¢×œ] ×”××•×‘×™×™×§×˜ ×”×›×—×•×œ	4	me-al / ×ž×¢×œ	2	3	1	1	I transcripted the Hebrew translations roughly as in IPA.	Hebrew	5	7	Test block 3|Test block 4|Test block 6|Test block 5|Test block 1|Test block 2
	Default Response Set	Anonymous				0	2014-11-10 06:37:11	2014-11-10 06:52:12	1	1	Hebrew	Hadavar hatzahov (betoh) hadavar hakahol. / .×”×“×‘×¨ ×”×¦×”×•×‘ (×‘×ª×•×š) ×”×“×‘×¨ ×”×›×—×•×œ	4	betoh N / ×‘×ª×•×š N /	2	Hadavar hatzahov (meahorey) hadavar hakahol. / .×”×“×‘×¨ ×”×¦×”×•×‘ (×ž××—×•×¨×™) ×”×“×‘×¨ ×”×›×—×•×œ	4	meahorey N / ×ž××—×•×¨×™ N /	4	Hadavar hatzahov (mihutz le)davar hakahol	5	mihutz le-N	3	Hadavar hatzahov (al) hadavar hakahol. / .×”×“×‘×¨ ×”×¦×”×•×‘ (×¢×œ) ×”×“×‘×¨ ×”×›×—×•×œ	4	al N / / ×¢×œ N	1	Hadavar hatzahov (meal) hadavar hakahol. / .×”×“×‘×¨ ×”×¦×”×•×‘ (×ž×¢×œ) ×”×“×‘×¨ ×”×›×—×•×œ	4	meal N / ×ž×¢×œ N /	2	Hadavar hatzahov (meal) hadavar hakahol. / .×”×“×‘×¨ ×”×¦×”×•×‘ (×ž×¢×œ) ×”×“×‘×¨ ×”×›×—×•×œ	4	meal N / ×ž×¢×œ N	2	4	1	1	note that in Hebrew both the English prepositions 'above' and 'off' are realized by the same lexical item 'meal' /	Hungarian, Romanian, Hebrew, English	7	7	Test block 3|Test block 4|Test block 1|Test block 5|Test block 2|Test block 6
	Default Response Set	Anonymous				0	2014-11-07 22:17:36	2014-11-07 22:25:37	1	1	hungarian	A sÃ¡rga tÃ¡rgy a kÃ©k tÃ¡rgy(ban) van.	2	ban	1	A sÃ¡rga tÃ¡rgy a kÃ©k tÃ¡rgy (mÃ¶gÃ¶tt) van.	4	mÃ¶gÃ¶tt	2	A sÃ¡rga tÃ¡rgy a kÃ©k tÃ¡rgyon (kÃ­vÃ¼l) van.	4	kÃ­vÃ¼l	2	A sÃ¡rga tÃ¡rgy a kÃ©k tÃ¡rgy(on) van.	1	on	1	A sÃ¡rga tÃ¡rgy a kÃ©k tÃ¡rgy (fÃ¶lÃ¶tt) van.	4	fÃ¶lÃ¶tt	2	A sÃ¡rga tÃ¡rgy a kÃ©k tÃ¡rgyon kÃ­vÃ¼l van.	4	kÃ­vÃ¼l	2	5	1	2	nope	Hungarian	5	7	Test block 3|Test block 1|Test block 5|Test block 4|Test block 2|Test block 6
	Default Response Set	Anonymous				0	2014-11-10 06:19:07	2014-11-10 06:37:01	1	1	Hungarian	A sÃ¡rga tÃ¡rgy a kÃ©k tÃ¡rgy(ban) van.	2	N-ban	1	A sÃ¡rga tÃ¡rgy a kÃ©k tÃ¡rgy (mÃ¶gÃ¶tt) van.	4	N mÃ¶gÃ¶tt	2	A sÃ¡rga tÃ¡rgy a kÃ©k tÃ¡rgy-on kÃ¬vÃ¼l van. /	5	N-on kÃ¬vÃ¼l / N-affix postposition	3	A sÃ¡rga tÃ¡rgy a kÃ©k tÃ¡rgy(on) van.	2	N-on	1	A sÃ¡rga tÃ¡rgy a kÃ©k tÃ¡rgy (fÃ¶lÃ¶tt) van.	4	fÃ¶lÃ¶tt	2	A sÃ¡rga tÃ¡rgy a kÃ©k tÃ¡rgy(tÃ³l tÃ¡vol) van. /	5	N-tÃ³l tÃ¡vol	3	4	1	1	The sentence 'The yellow object is off the blue object' can be realized in Hungarian in two ways. / 1. N-suffix+postposition / 2. negating the sentence resulting in 'not on N ' - gloss provided below: / A sÃ¡rga tÃ¡rgy nincs a kÃ©k tÃ¡rgy-on. / the blue object is not the blue object-suff. on / 'The yellow object is not on the blue object.'	Hungarian, Romanian, Hebrew, English	7	7	Test block 1|Test block 5|Test block 3|Test block 2|Test block 4|Test block 6
	Default Response Set	Anonymous				0	2014-10-27 10:51:22	2014-10-27 11:01:09	1	1	Italian	l'oggetto giallo Ã¨ (ne)ll'oggetto blu	4	in	1	l'oggetto giallo Ã¨ dietro l'oggetto blu	4	dietro	2	l'oggetto giallo Ã¨ (fuori dal)l'oggetto blu	4	fuori da	3	l'oggetto giallo Ã¨ (su)ll'oggetto blu	4	su	1	L'oggetto giallo Ã¨ (sopra) l'oggetto blu	4	sopra	2	l'oggetto giallo Ã¨ (fuori dal)l'oggetto blu	4	fuori da	3	5	1	2	in some cases you asked about number of syllables for thing that more than a word long. e.g.: Italian "fuori da" is a two word 3 syllable complex preposition. At least under certain analysis.	Italian and Italian Sign Language	5	7	Test block 5|Test block 3|Test block 6|Test block 4|Test block 1|Test block 2
	Default Response Set	Anonymous				0	2014-11-07 19:38:25	2014-11-07 19:49:49	1	1	Italian	L'oggetto giallo Ã¨ dentro quello blu.	4	dentro	2 syllables	L'oggetto giallo Ã¨ posizionato dietro l'oggetto blu.	4	dietro	2 syllables	L'oggetto giallo non Ã¨ incluso in quello blu.	5	non Ã¨ incluso	5 syllables	L'oggetto giallo Ã¨ sopra quello blu.	4	sopra	2 syllables	L'oggetto giallo Ã¨ posizionato al di sopra di quello blu.	4	al di sopra	4 syllables	L'oggetto giallo si trova al di fuori di quello blu.	4	al di fuori	4 syllables	3	1	1	I don't have any comments, but I do wish you good luck with your research!	Italian	5	7	Test block 3|Test block 5|Test block 4|Test block 6|Test block 2|Test block 1
	Default Response Set	Anonymous				0	2014-11-10 08:55:18	2014-11-10 09:02:48	1	1	Italian	L'oggetto giallo e' (nel)l'oggetto blu.	4	nell'	1	L'oggetto giallo e' (dietro) l'oggetto blu.	4	dietro	2	L'oggetto giallo e' (al di fuori del)l'oggetto blu.	4	al di fuori di	5	L'oggetto giallo e' (sul)l'oggetto blu. /	4	sull'	1	L'oggetto giallo e' (sopra) l'oggetto blu.	4	sopra	2	L'oggetto giallo e' (lontano dal)l'oggetto blu.	4	lontano da	4	4	5	4	computer science	Italian	5	7	Test block 2|Test block 1|Test block 4|Test block 5|Test block 3|Test block 6
	Default Response Set	Anonymous				0	2014-11-01 17:48:31	2014-11-01 18:06:43	1	1	Japanese	kiiroi mono ga aoi mono (no naka ni) aru / é»„è‰²ã„ã‚‚ã®ãŒé’ã„ã‚‚ã®(ã®ä¸­ã«)ã‚ã‚‹	5	no naka ni / ã®ä¸­ã«	4 syllables	kiiro mono ga aoi mono (no ushiro ni) aru / é»„è‰²ã„ã‚‚ã®ãŒé’ã„ã‚‚ã®(ã®å¾Œã‚ã«)ã‚ã‚‹	5	no ushiro ni / ã®å¾Œã‚ã«	5 syllables	kiiroi mono ga aoi mono (no soto ni) aru / é»„è‰²ã„ã‚‚ã®ãŒé’ã„ã‚‚ã®(ã®å¤–ã«)ã‚ã‚‹	5	no soto ni / ã®å¤–ã«	4 syllables	kiiroi mono ga aoi mono (no ue ni) aru / é»„è‰²ã„ã‚‚ã®ãŒé’ã„ã‚‚ã®(ã®ä¸Šã«)ã‚ã‚‹	5	no ue ni / ã®ä¸Šã«	4 syllables	kiiroi mono ga aoi mono (no ue ni) aru / é»„è‰²ã„ã‚‚ã®ãŒé’ã„ã‚‚ã®(ã®ä¸Šã«)ã‚ã‚‹ /	5	no ue ni / ã®ä¸Šã«	4 syllables	kiiroi mono ga aoi mono (kara hanarete) iru / é»„è‰²ã„ã‚‚ã®ãŒé’ã„ã‚‚ã®(ã‹ã‚‰é›¢ã‚Œã¦)ã„ã‚‹	5	kara hanarete / ã‹ã‚‰é›¢ã‚Œã¦	6 syllables	5	1	2	All the prepositions (except "off") I translated in the survey have following structure: genitive Case-marker "no" + noun + dative Case-marker "ni". As for "off", it has the structure genitive Case-marker "no" + the infinitive/gerundive form of the verb "hanare", which means "leave".	Japanese	5	7	Test block 4|Test block 1|Test block 2|Test block 6|Test block 5|Test block 3
	Default Response Set	Anonymous				0	2014-11-08 19:02:41	2014-11-08 19:14:28	1	1	Kannada	haladi vastu niili vastuvina (olage) ide	4	olage	3	haladi vastu niili vastuvina (hinde) ide.	4	hinde	2	haladi vastu niili vastuvina (horage) ide	4	horage	3	haladi vastu niili vastuvina (mele) ide.	4	mele	2	haladi vastu niili vastuvina (mele) ide	4	mele	2	haladi vastu niili vastuginta (bere) ide	4	bere	2	5	1	2	Field Linguistics	Kannada	6	7	Test block 2|Test block 6|Test block 5|Test block 1|Test block 4|Test block 3
	Default Response Set	Anonymous				0	2014-10-31 17:06:23	2014-10-31 20:31:37	1	1	Lithuanian	Geltonas daiktas yra mÄ—lyn"ame" daikt"e". (locative case)	2	Not translated as such, case marker on noun and adjective.	1 or 2 on adjective, 1 on noun.	Geltonas daiktas yra (uÅ¾) mÄ—lino daikto.	4	uÅ¾	1	No direct way to express it. Would use negation plus locative case: / Negation on the verb: / Geltonas daiktas _n_Ä—ra mÄ—lyn_ame_ daikt_e_ / Negation on the DP (less natural) / Geltonas daiktas yra "ne" mÄ—lyn_ame_ daikt_e_ /	5	does not apply	does not apply	Geltonas daiktas yra (ant) mÄ—lyno daikto.	4	ant	1	Geltonas daiktas yra (virÅ¡) mÄ—lyno daikto.	4	virÅ¡	1	Do you 1- simply mean that the yellow object is outside of the blue object or 2- that it is over it or 3- that it came out of the blue object? / / 1: same as first case (negation + locative case marker) / 2: preposition virÅ¡ (and genitive): Geltonas daiktas (yra) virÅ¡ mÄ—lyno daikto. / 3: preposition iÅ¡: Geltonas daiktas [movement verb] iÅ¡ mÄ—lyno daikto.	4	2: virÅ¡ / 3: iÅ¡	1	4	1	1	Can't indicate more than one field of study above (although it's written "choose all that apply"). You can add Specific language. We were two people discussing the data.	Lithuanian + French	5	7	Test block 3|Test block 1|Test block 6|Test block 2|Test block 5|Test block 4
	Default Response Set	Anonymous				0	2014-11-02 08:33:38	2014-11-02 08:57:20	1	1	Lithuanian	Geltonas daiktas yra mÄ—lyn(ame) daikt(e).	2	-ame (masc. sg., adjective ending, all stems, undetermined flexion), -e (masc. sg., nominal ending, o-stems)	1 to 3, depending on stem and determination	Geltonas daiktas yra (uÅ¾) mÄ—lyno daikto.	4	uÅ¾	1	Geltonas daiktas yra (uÅ¾) mÄ—lyno daikto.	4	uÅ¾	1	Geltonas daiktas yra (ant) mÄ—lyno daikto.	4	ant	1	Geltonas daiktas yra virÅ¡ mÄ—lyno daikto.	4	virÅ¡	1	Geltonas daiktas yra (uÅ¾) mÄ—lyno daikto.	4	uÅ¾	1	4	1	1	Lithuanian does not usually distinguish between "off", "behind" and "out of".	French	5	6	Test block 3|Test block 5|Test block 2|Test block 6|Test block 4|Test block 1
	Default Response Set	Anonymous				0	2014-11-03 16:19:45	2014-11-03 17:13:26	1	1	Moroccan Arabic	É¦adakÊƒÊƒi lli SfeR kajn (f) É¦adakÊƒÊƒi lli zrÉ™q / / Ù‡Ø¯ÙƒØ´ Ù„ØµÙØ± ÙƒÙŠÙ† (Ù) Ù‡Ø¯ÙƒØ´ Ù„Ø²Ø±Ù‚	4	(f) / (Ù)	one syllable	É¦adakÊƒÊƒi lli SfeR kajn (muR) É¦adakÊƒÊƒi lli zrÉ™q / / Ù‡Ø¯ÙƒØ´ Ù„ØµÙØ± ÙƒÙŠÙ†( Ù…ÙˆØ±)Ù‡Ø¯ÙƒØ´ Ù„Ø²Ø±Ù‚	4	(muR) / ( Ù…ÙˆØ±)	one syllable	É¦adakÊƒÊƒi lli SfeR kajn (Ê•la brra) d É¦adakÊƒÊƒi lli zrÉ™q / / Ù‡Ø¯ÙƒØ´ Ù„ØµÙØ± ÙƒÙŠÙ† (Ø¹Ù„ Ø¨Ø±) Ø¯ Ù‡Ø¯ÙƒØ´ Ù„Ø²Ø±Ù‚	4	Ê•la brra / Ø¹Ù„ Ø¨Ø±	two syllables	É¦adakÊƒÊƒi lli SfÉ™R kajn( fuq) É¦adakÊƒÊƒi lli ZRÉ™q / Ù‡Ø¯ÙƒØ´ Ù„ØµÙØ± ÙƒÙŠÙ† ÙÙˆÙ‚ Ù‡Ø¯ÙƒØ´ Ù„Ø²Ø±Ù‚	4	fuq / ÙÙˆÙ‚	one syllable	É¦adakÊƒÊƒi lli SfeR kajn (fuq) É¦adakÊƒÊƒi lli zrÉ™q / / Ù‡Ø¯ÙƒØ´ Ù„ØµÙØ± ÙƒÙŠÙ†( ÙÙˆÙ‚) Ù‡Ø¯ÙƒØ´ Ù„Ø²Ø±Ù‚	4	(fuq) / (ÙÙˆÙ‚)	one syllable	É¦adakÊƒÊƒi lli SfeR kajn (Ê•la brra) d É¦adakÊƒÊƒi lli zrÉ™q / / Ù‡Ø¯ÙƒØ´ Ù„ØµÙØ± ÙƒÙŠÙ† (Ø¹Ù„ Ø¨Ø±) Ø¯ Ù‡Ø¯ÙƒØ´ Ù„Ø²Ø±Ù‚	4	(Ê•la brra) / / (Ø¹Ù„ Ø¨Ø±)	two syllables / / (I forgot to mention at the very beginning that I used an IPA style so that I can make sure that the pronunciation wouldn't be wrong.)	4	1	1	my comment is about the writing system I adopted in wriitng in Moroccan Arabic. Actually, the latter variety of Arabic is the one spoken in Morocco, Yet, it has many dialects, but they do not differ much in the prepositions I've translated. The dialects are mutually inteligible. Moroccan Arabic has no official wriitng system. It is mostly used in speech but never in writing. I adopted the Standar…	I speak French, English, Tashlhit Berber, but none of them I speak with native level proficiency.	5	7	Test block 4|Test block 1|Test block 6|Test block 5|Test block 2|Test block 3
	Default Response Set	Anonymous				0	2014-10-31 18:15:14	2014-10-31 18:19:53	1	1	Norwegian	(i)	4	i	1	(bak)	4	bak	1	ute av	4	ute	2	(pÃ¥)	4	pÃ¥	1	(over)	4	over	2	(av)	4	av	1	5	4	2	French studies	Norwegian	5	7	Test block 3|Test block 2|Test block 1|Test block 6|Test block 5|Test block 4
	Default Response Set	Anonymous				0	2014-11-04 09:56:50	2014-11-04 10:10:20	1	1	Persian	Å¡ey'-e zard (dÃ¢xel-e) Å¡ey'-e Ã¢bi ast. / Ø´ÛŒ Ø²Ø±Ø¯ (Ø¯Ø§Ø®Ù„) Ø´ÛŒ Ø¢Ø¨ÛŒ Ø§Ø³Øª.	4	dÃ¢xel / Ø¯Ø§Ø®Ù„	2	Å¡ey'-e zard (poÅ¡t-e) Å¡ey'-e Ã¢bi ast. / Ø´ÛŒ Ø²Ø±Ø¯ (Ù¾Ø´Øª) Ø´ÛŒ Ø¢Ø¨ÛŒ Ø§Ø³Øª	4	poÅ¡t / Ù¾Ø´Øª	1	Å¡ey'-e zard (birun-e) Å¡ey'e Ã¢bi ast. / / Ø´ÛŒ Ø²Ø±Ø¯ Ø¨ÛŒØ±ÙˆÙ† Ø´ÛŒ Ø¢Ø¨ÛŒ Ø§Ø³Øª.	4	birun / Ø¨ÛŒØ±ÙˆÙ†	2	Å¡ey'-e zard (ru-ye) Å¡ey'-e Ã¢bi ast. / Ø´ÛŒ Ø²Ø±Ø¯ Ø±ÙˆÛŒ Ø´ÛŒ Ø¢Ø¨ÛŒ Ø§Ø³Øª.	4	ru(y) / Ø±ÙˆÛŒ /	1	shey'-e zard (bÃ¢lÃ¢-ye) shey'-e Ã¢bi ast. / Ø´ÛŒâ€Œ Ø²Ø±Ø¯ (Ø¨Ø§Ù„Ø§ÛŒ) Ø´ÛŒ Ø¢Ø¨ÛŒ Ø§Ø³Øª.	4	bÃ¢lÃ¢ / Ø¨Ø§Ù„Ø§	2	Å¡ey'-e zard (xÃ¢rej-e) Å¡ey'-e Ã¢bi ast. / Ø´ÛŒ Ø²Ø±Ø¯ (Ø®Ø§Ø±Ø¬) Ø´ÛŒ Ø¢Ø¨ÛŒ Ø§Ø³Øª.	4	xÃ¢rej / Ø®Ø§Ø±Ø¬ /	2	3	1	1	Non<	Persian	4	7	Test block 5|Test block 2|Test block 3|Test block 4|Test block 6|Test block 1
	Default Response Set	Anonymous				0	2014-11-04 13:16:25	2014-11-04 13:28:51	1	1	polish	Å¼Ã³Å‚ty przedmiot jest ( w ) niebieskim przedmiocie	4	w	1	Å¼Ã³Å‚ty przedmiot jest (za) niebieskim przedmiotem	4	za	1	Å¼Ã³Å‚ty przemdiot jest (poza) niebieskim przedmiotem	4	poza	2	Å¼Ã³Å‚ty przemdiot jest (na) niebieskim przedmiocie	4	na	1	Å¼Ã³Å‚ty przemdiot jest (nad) niebieskim przedmiotem	4	nad	1	Å¼Ã³Å‚ty przemdiot jest (poza) niebieskim przedmiotem	4	poza	2	5	1	1	I don't see the difference between the two last sentences (off vs. out of)	french, spanish, polish	4	7	Test block 2|Test block 1|Test block 4|Test block 5|Test block 6|Test block 3
	Default Response Set	Anonymous				0	2014-10-31 17:44:12	2014-10-31 17:52:16	1	1	portuguese	O objeto amarelo esta (dentro) do objeto azul.	4	dentro	2	O objeto amarelo esta (atras) do objeto azul.	4	atras	2	O objeto amarelo esta (fora) do objeto azul.	4	fora	2	O objeto amarelo esta (em cima) do objeto azul.	4	em cima	3	The objeto esta (em cima) do objeto azul.	4	em cima	3	je ne comprends pas en anglais...	5	?	?	4	5	2	I study Didactique des langues.	French	5	5	Test block 2|Test block 1|Test block 4|Test block 3|Test block 5|Test block 6
	Default Response Set	Anonymous				0	2014-10-31 19:16:06	2014-10-31 19:40:23	1	1	Romanian	Obiectul galben este (Ã®n) obiectul albastru.	4	Ã®n	1	Obiectul galben este (Ã®n spatele) obiectului albastru.	4	Ã®n spatele	4	Obiectul galben este (Ã®n afara) obiectului albastru.	4	Ã®n afara	4	Obiectul galben este (pe) obiectul albastru.	4	pe	1	Obiectul galben este (deasupra) obiectului albastru.	4	deasupra	3	Obiectul galben este (alÄƒturi de) obiectul albastru.	4	alÄƒturi de	4	5	1	3	French linguistics	Romanian	5	7	Test block 2|Test block 3|Test block 1|Test block 5|Test block 4|Test block 6
	Default Response Set	Anonymous				0	2014-10-31 22:29:16	2014-10-31 23:10:04	1	1	Russian	Zheltyj predmet (v) golubom predmete / Ð–ÐµÐ»Ñ‚Ñ‹Ð¹ Ð¿Ñ€ÐµÐ´Ð¼ÐµÑ‚ (Ð²) ÑÐ¸Ð½ÐµÐ¼ Ð¿Ñ€ÐµÐ´Ð¼ÐµÑ‚Ðµ	4	v / Ð²	0	Zheltyj predmet (za) golubym predmetom / Ð–ÐµÐ»Ñ‚Ñ‹Ð¹ Ð¿Ñ€ÐµÐ´Ð¼ÐµÑ‚ (Ð·Ð°) Ð³Ð¾Ð»ÑƒÐ±Ñ‹Ð¼ Ð¿Ñ€ÐµÐ´Ð¼ÐµÑ‚Ð¾Ð¼	4	za / Ð·Ð°	1	Zheltyj predmet (iz) golubogo predmeta / Ð–ÐµÐ»Ñ‚Ñ‹Ð¹ Ð¿Ñ€ÐµÐ´Ð¼ÐµÑ‚ (Ð¸Ð·) Ð³Ð¾Ð»ÑƒÐ±Ð¾Ð³Ð¾ Ð¿Ñ€ÐµÐ¼ÐµÑ‚Ð°	4	iz / Ð¸Ð·	1	Zheltyj predmet (na) sinem predmete / Ð–ÐµÐ»Ñ‚Ñ‹Ð¹ Ð¿Ñ€ÐµÐ´Ð¼ÐµÑ‚ (Ð½Ð°) ÑÐ¸Ð½ÐµÐ¼ Ð¿Ñ€ÐµÐ´Ð¼ÐµÑ‚Ðµ	4	na / Ð½Ð°	1	Zheltyj predmet (nad) sinim predmetom / Ð–ÐµÐ»Ñ‚Ñ‹Ð¹ Ð¿Ñ€ÐµÐ´Ð¼ÐµÑ‚ (Ð½Ð°Ð´) ÑÐ¸Ð½Ð¸Ð¼ Ð¿Ñ€ÐµÐ´Ð¼ÐµÑ‚Ð¾Ð¼ /	4	nad / Ð½Ð°Ð´	1	Zheltyj predmet (nÐ°d) golybym predmetom / Ð–ÐµÐ»Ñ‚Ñ‹Ð¹ Ð¿Ñ€ÐµÐ´Ð¼ÐµÑ‚ (Ð½Ð°Ð´) Ð³Ð¾Ð»ÑƒÐ±Ñ‹Ð¼ Ð¿Ñ€ÐµÐ´Ð¼ÐµÑ‚Ð¾Ð¼	4	nad / Ð½Ð°Ð´	1	4	1	3	It seems as if OVER and OFF are translated equally by NAD, it is really difficult to deliver/provide the mouvement nuance of OFF in Russian without using a verb accompaning or instead of the preposition. Contrary to the Russian translation IZ where this mouvement nuance (removing of the yellow object out of the blue object) can be rendered with the preposition IZ alone, without any verb. An inter…	Russian	5	7	Test block 1|Test block 5|Test block 4|Test block 6|Test block 3|Test block 2
	Default Response Set	Anonymous				0	2014-10-31 22:42:54	2014-10-31 23:25:22	1	1	Russian	Zheltyi predmet naxoditsja (vnytri) sinego / Ð–ÐµÐ»Ñ‚Ñ‹Ð¹ Ð¿Ñ€ÐµÐ´Ð¼ÐµÑ‚ Ð½Ð°Ñ…Ð¾Ð´Ð¸Ñ‚Ñ (Ð²Ð½ÑƒÑ‚Ñ€Ð¸) ÑÐ¸Ð½ÐµÐ³Ð¾	5	vnutri / Ð²Ð½ÑƒÑ‚Ñ€Ð¸ / (in most cases, "vnutri" is an adverb, but as inthis case, it is followed by a noun, it could be exceptionally considered a preposition)	2 syllables	Zheltyi predmet naxoditsja (za) sinim. / Ð–ÐµÐ»Ñ‚Ñ‹Ð¹ Ð¿Ñ€ÐµÐ´Ð¼ÐµÑ‚ Ð½Ð°Ñ…Ð¾Ð´Ð¸Ñ‚Ñ (Ð·Ð°) ÑÐ¸Ð½Ð¸Ð¼	4	za / Ð·Ð°	1 syllable	Zheltyi predmet (vytashili = VERB = 'was taken out') (iz = PREPOSITION = 'out') sinego / Ð–ÐµÐ»Ñ‚Ñ‹Ð¹ Ð¿Ñ€ÐµÐ´Ð¼ÐµÑ‚ (Ð²Ñ‹Ñ‚Ð°Ñ‰Ð¸Ð»Ð¸) (Ð¸Ð·) ÑÐ¸Ð½ÐµÐ³Ð¾ / (impossible to use only a preposition to be precise enough. Otherwise, it could be "vne" or "za predelami" that I used earlier. The prefix "vy" means 'out'). PREFIX+VERB+PREPOSTION are all obligatory	5	vy(root) iz / Ð²Ñ‹(root) Ð¸Ð·	4-5 syllables depedning on the root. Without the root 2 syllables = discontinuous affix (PREFIX+ ... + PREPOSITION)	Zheltyi predmet naxoditsja (na) sinem / Ð–ÐµÐ»Ñ‚Ñ‹Ð¹ Ð¿Ñ€ÐµÐ´Ð¼ÐµÑ‚ Ð½Ð°Ñ…Ð¾Ð´Ð¸Ñ‚Ñ (Ð½Ð°) ÑÐ¸Ð½ÐµÐ¼	4	na / Ð½Ð°	1 syllable	Zheltyi predmet naxoditsja (nad) sinim predmetom / Ð–ÐµÐ»Ñ‚Ñ‹Ð¹ Ð¿Ñ€ÐµÐ´Ð¼ÐµÑ‚ Ð½Ð°Ñ…Ð¾Ð´Ð¸Ñ‚ÑÑ (Ð½Ð°Ð´) ÑÐ¸Ð½Ð¸Ð¼ Ð¿Ñ€ÐµÐ´Ð¼ÐµÑ‚Ð¾Ð¼.	4	nad / Ð½Ð°Ð´	1 syllable	Zheltyi predmet naxoditsja (za predelami) sinego / Ð–ÐµÐ»Ñ‚Ñ‹Ð¹ Ð¿Ñ€ÐµÐ´Ð¼ÐµÑ‚ Ð½Ð°Ñ…Ð¾Ð´Ð¸Ñ‚Ñ (Ð·Ð° Ð¿Ñ€ÐµÐ´ÐµÐ»Ð°Ð¼Ð¸) ÑÐ¸Ð½ÐµÐ³Ð¾	2	za predelami / Ð·Ð° Ð¿Ñ€ÐµÐ´ÐµÐ»Ð°Ð¼Ð¸ / (if I only put the affix "za", then the meaning will change for "behind")	5 syllables	5	1	2	Second language acquisition (Englihs, Russian, French) + psycholingusitics, language and space / It was difficult to translate "off" and "out of" into Russian. The translations into Russian may not sound completely natural. I ma interestged in this study. Could I learn more about its goals?	Russian	7	7	Test block 5|Test block 2|Test block 1|Test block 6|Test block 3|Test block 4
	Default Response Set	Anonymous				0	2014-11-08 15:26:18	2014-11-08 15:40:23	1	1	Russian	Russian: Zholtyj predmet (vnutri) golubogo predmeta.	4	vnutri = inside	vnu-tri (2 syllables)	Russian: Zholtyj predmet (za) golubym predmetom.	4	za = behind	za = one syllable	Russian: Zholtyj predmet vynut (iz) golubogo predmeta.	4	iz = out	iz = one syllable	zholtyj predmet (na) golubom predmete	4	na = on	na = one syllable	Russian: Zholtyj predmet (nad) golubym predmetom	4	nad= above	nad= one syllable	zholtyj predmet podnialsia (s) golubogo predmeta or / zholtyj predmet otletajet (ot) golubogo predmeta	4	(s) = off or / (ot= from	s = consonantal / ot= one syllable	5	1	3	auto-correct should be turned off; it autocorrected my Russian words	Russian, English	7	7	Test block 1|Test block 2|Test block 3|Test block 5|Test block 4|Test block 6
	Default Response Set	Anonymous				0	2014-11-01 16:34:29	2014-11-01 17:50:39	1	1	sardinian (variety: logudorese)	Sa cosa gialla est (in (intr' 'e)) sa cosa blu	4	in (inside of)	in: 1 / in intr' 'e: 3 (normal or fast) / in intro de: 4 (very slow)	Sa cosa gialla est (in secus de) sa cosa blu.	4	in back of	4	Sa cosa gialla est (in foras de) sa cosa blu	4	out of	4	Sa cosa gialla est ((in) supra (de)) sa cosa blu. / Pronunciation : / - (in supra) [i'supra]; / - (supra) ['supra]; / - (in supra de) short form [i'supre] / long form [i'supra de], with interdental [d] as in "this"	4	(on) top (of)	supra: 2 / in supra: 3 / in supr' 'e: 3 (fast or normal) / in supra de: 4 (very slow) / according to the form (two cases inside the third one, depending on the speed of the speech)	Sa cosa gialla est (a supra (de)) sa cosa blu.	4	at over (of)	3	Sa cosa gialla est (in foras de) sa cosa blu / Pronunciation: (in foras de) = [i forar de], with interdental [d] as in "this"	4	out of	4	5	1	3	I've got a PhD in Linguistics but I first studied physics (in France: bac +5) / / In the case of logudorese sardinian, all three variants I indicated for certain prepositions can be used in a single dialect without any variation of meaning. / However, to say "behind", the translation will depend on the movement context, that is to say that if the speaker is moving (for example if he speaks while …	1. native french speaker / 2. native level proficiency in italian / and / 3. native level proficiency in a variety of logudorese sardinian	5	7	Test block 6|Test block 4|Test block 1|Test block 3|Test block 2|Test block 5
	Default Response Set	Anonymous				0	2014-10-31 17:01:38	2014-10-31 17:21:37	1	1	Serbian	Å½uti predmet je (u) plavom predmetu.	4	u	one	Å½uti predmet je (iza) plavog predmeta.	4	iza	two	Two options: / 1) Å½uti predmet je (izvan) plavog predmeta. / 2) Å½uti predmet je (van) plavog predmeta.	4	1) izvan / 2) van	The first variant of the preposition is bysillabic, the second one is monosyllabic.	Å½uti predmet je (na) plavom predmetu.	4	na	one	Again two options: / 1) Å½uti predmet je (iznad) plavog predmeta. / 2) Å½uti predmet je (nad) plavim predmetom.	4	1) iznad / 2) nad	The first option is bysillabic, the second one is monosyllabic.	Å½uti predmet je (van) plavog predmeta.	4	van	one	3	1	1	As I have indicated inside the survey, in Serbian some spatial prepositions come in two forms (X and iz+X - 'iz' means from) - historically these two had different meaning (location vs. source), but nowadays the source meaning is lost, so they both ended up indicating location. / / When it comes to the preposition 'off', I think that there is no good equivalent in Serbian - my translation of that…	Serbian	6	7	Test block 1|Test block 4|Test block 3|Test block 5|Test block 2|Test block 6
	Default Response Set	Anonymous				0	2014-11-01 08:04:13	2014-11-01 08:27:35	1	1	Slovenian	rumeni predmet je v modrem predmetu.	4	V	one	rumeni predmet je "za" modrim predmetom.	4	ZA	one	rumeni predmet je izven modrega predmeta.	4	IZVEN	two	rumeni predmet je na modrem predmetu.	4	NA	one	rumeni predmet je "nad" modrim predmetom.	4	NAD	one	rumeni predmet je "izven" modrega predmeta.	4	IZVEN	two	5	1	2	I made a mistake in translating one of the sentences (The yellow object is off the blue object.). The translation should be: Rumeni predmet je "stran od" modrega predmeta. the preposition is STRAN OD (two words, two syllables). / / Also, if needed, i hold a rather extensive database of the affix semantics in Slovenian, on which nothing was published yet, because i was part of the EoSS project (ht…	slovenian, croatian	6	7	Test block 5|Test block 6|Test block 3|Test block 1|Test block 4|Test block 2
	Default Response Set	Anonymous				0	2014-11-02 11:59:49	2014-11-02 12:06:00	1	1	spanish	el objeto amarillo estÃ¡ (dentro) del objeto azul	4	dentro	2	el objeto amarillo estÃ¡ (detrÃ¡s) del objeto azul	4	detrÃ¡s	2	el objeto amarillo estÃ¡ (fuera) del objeto azul	4	fuera	2	el objecto amarillo esta (sobre) el objeto azul	4	sobre	2	el objeto azul estÃ¡ (arriba) del objeto azul	4	arriba	3	creo que este sentido no puede ser expresado, al menos en mi dialecto	5	NA	NA	5	1	2	no	spanish	6	7	Test block 4|Test block 2|Test block 3|Test block 5|Test block 6|Test block 1
	Default Response Set	Anonymous				0	2014-11-08 18:01:57	2014-11-08 18:19:31	1	1	Spanish	El objeto amarillo estÃ¡ (en) el objeto azul.	4	en	1	El objeto amarillo estÃ¡ (detrÃ¡s de)l objeto azul.	5	detrÃ¡s de	3	El objeto amarillo estÃ¡ (fuera de)l objeto azul.	5	fuera de	3	El objeto amarillo estÃ¡ (sobre) el objeto azul.	4	sobre	2	El objeto amarillo estÃ¡ (sobre) el objeto azul.	4	sobre	2	El objeto amarillo estÃ¡ (fuera de)l objeto azul.	5	fuera de	3	5	4	2	In Spanish, even if we have single prepositions that are more or less equivalent to English ones like "above" ("sobre") or "behind" ("tras"), it is often more natural to use [adverb + preposition] phrases such as "encima de" (lit. "above of") or "detrÃ¡s de" (lit. "behind of"), especially in conversational discourse. I don't think there's any single word to translate "off" and "out of", but just …	Spanish	5	7	Test block 6|Test block 2|Test block 3|Test block 5|Test block 4|Test block 1
	Default Response Set	Anonymous				0	2014-11-01 08:40:12	2014-11-01 08:52:00	1	1	Swedish	Det gula fÃ¶remÃ¥let Ã¤r (i) det blÃ¥a fÃ¶remÃ¥let.	4	i	1	Det gula fÃ¶remÃ¥let Ã¤r (bakom) det blÃ¥a fÃ¶remÃ¥let.	4	bakom	2	Det gula fÃ¶remÃ¥let Ã¤r (utanfÃ¶r) det blÃ¥a fÃ¶remÃ¥let.	4	utanfÃ¶r	3	Det gula fÃ¶remÃ¥let Ã¤r (pÃ¥) det blÃ¥a fÃ¶remÃ¥let.	4	pÃ¥	1	Det gula fÃ¶remÃ¥let Ã¤r (ovanfÃ¶r) det blÃ¥a fÃ¶remÃ¥let.	4	ovanfÃ¶r	3	Det gula fÃ¶remÃ¥let Ã¤r (borta frÃ¥n) det blÃ¥a fÃ¶remÃ¥let.	4	borta frÃ¥n	3	5	2	2	The translation of "The yellow object is off the blue object" was not as straightforward as the other ones. / / Primary field of study: Philosophy of Language	Swedish	5	7	Test block 2|Test block 4|Test block 1|Test block 3|Test block 5|Test block 6
	Default Response Set	Anonymous				0	2014-11-11 13:10:34	2014-11-11 13:14:44	1	1	Swedish	det gula objektet Ã¤r (i) det blÃ¥ objektet	4	in	1	det gula objektet Ã¤r (bakom) det blÃ¥ objektet.	4	behind	2	det gula objektet Ã¤r (utanfÃ¶r) det blÃ¥ objektet	4	outside	3	Det gula objektet Ã¤r pÃ¥ det blÃ¥ objektet.	4	om	1	Det gula objektet Ã¤r ovanfÃ¶r det blÃ¥ objektet.	4	over	3	Det gula objektet Ã¤r (ovanfÃ¶r) det blÃ¥ objektet.	4	over	3	4	1	2	There was far too much text in the questions, it was hard to understand what you wanted.	Swedish, English.	6	7	Test block 6|Test block 5|Test block 4|Test block 3|Test block 1|Test block 2
	Default Response Set	Anonymous				0	2014-11-08 21:25:33	2014-11-08 22:41:45	1	1	Taiwan Mandarin	huangse de dongxi zai lanse de dongxi (limian). / é»ƒè‰²çš„æ±è¥¿åœ¨è—è‰²çš„æ±è¥¿(è£¡é¢)ã€‚	4	limian / è£¡é¢	2	Huangse de dongxi zai lanse de dongxi (houmian). / é»ƒè‰²çš„æ±è¥¿åœ¨è—è‰²çš„æ±è¥¿(å¾Œé¢)ã€‚	4	houmian / å¾Œé¢	2	huangse de dongxi zai lanse de dongxi (waimian). / é»ƒè‰²çš„æ±è¥¿åœ¨è—è‰²çš„æ±è¥¿å¤–é¢ã€‚	4	waimian / å¤–é¢	2	huangse de dongxi zai lanse de dongxi (shangmian). / é»ƒè‰²çš„æ±è¥¿åœ¨è—è‰²çš„æ±è¥¿(ä¸Šé¢)ã€‚	4	shangmian / ä¸Šé¢	2	huangse de dongxi zai lanse de dongxi (shangfang). / é»ƒè‰²çš„æ±è¥¿åœ¨è—è‰²çš„æ±è¥¿(ä¸Šæ–¹)ã€‚	4	shangfang / ä¸Šæ–¹	2	huangse de dongxi (likai) lanse de dongxi (biaomian).	5	likai...biaomian / é›¢é–‹...è¡¨é¢	4	4	1	1	1. There are multiple ways to translate these sentences into Mandarin, especially the ones with "out of" and "off". The verbs or sentence structures might also vary. 2. There is a range of variations for almost each and every "adposition" in Mandarin, e.g. li = limian = libian = litou ("inside"), which could also be zhong = zhizhong ("in, inside, among"). 3. The word classes of Mandarin are rathe…	Taiwan Mandarin and Taiwanese	6	7	Test block 2|Test block 1|Test block 4|Test block 3|Test block 5|Test block 6
	Default Response Set	Anonymous				0	2014-10-26 19:08:00	2014-10-26 19:20:36	1	1	Turkish	sarÄ± nesne mavi nesne-nin (iÃ§-i-nde) / yellow object blue object-gen inside-3s.poss-loc	4	iÃ§-i-nde / inside-3s.poss-loc	3	sarÄ± nesne mavi nesne-nin (arka-sÄ±-nda) / yellow object blue object-gen back-3s.poss-loc	4	arka-sÄ±-nda / back-3s.poss-loc	4	sarÄ± nesne mavi nesne-nin (dÄ±ÅŸ-Ä±-nda) / yellow object blue object-gen out-3s.poss-loc	4	dÄ±ÅŸ-Ä±-nda / out-3s.poss-loc	3	sarÄ± nesne mavi nesne-nin (Ã¼st-Ã¼-nde) / yellow object blue object-gen top-3s.poss-loc	4	Ã¼st-Ã¼-nde / top-3s.poss-loc	3	sarÄ± nesne mavi nesne-nin Ã¼st-Ã¼-nde / yellow object blue object-gen top-3s.poss-loc	4	Ã¼st-Ã¼-nde / top-3s.poss-loc	3	sarÄ± nesne mavi nesne-nin (dÄ±ÅŸ-Ä±-nda) / yellow object blue object-gen out-3s.poss-loc	4	dÄ±ÅŸ-Ä±-nda / out-3s.poss-loc	3	4	1	1	I don't think Turkish has a postposition equivalent to the English 'off'.	Turkish, English, French	6	7	Test block 1|Test block 2|Test block 5|Test block 6|Test block 4|Test block 3
	Default Response Set	Anonymous				0	2014-10-28 16:03:55	2014-10-28 16:25:17	1	1	Turkish	SarÄ± nesne mavi nesne(nin iÃ§inde).	5	-nin: genitive suffix, iÃ§: the interiors of something, -in: possessive suffix, -de: locative case marker.	4	SarÄ± nesne mavi nesne(nin arkasinda).	5	-nin: genitive sf., arka: back/rear, -sin: possessive suffix, -da: locative case marker.	5	SarÄ± nesne mavi nesne(nin disinda).	5	-nin: genitive suffix, dis: out, -in: possessive suffix, -da: locative case. Locative expressions in Turkish are expressed through a possessive phrase-looking adposition.	4	SarÄ± nesne mavi nesne(nin Ã¼zerinde).	5	-nin: genitive suff, Ã¼zer-: bound root meaning 'top', -in: possessive suffix, -de: locative case marker.	5	SarÄ± nesne mavi nesne(nin Ã¼stÃ¼nde/Ã¼zerinde).	3	-nin: genitive suff., Ã¼st/-Ã¼zer-: 'top', -in: possessive suff., -de: locative case. Turkish does not really distinguish between on and above on a grammatical basis.	-nin Ã¼zerinde:5, -nin Ã¼stÃ¼nde: 4.	SarÄ± nesne mavi nesne(den uzakta)	5	-den: ablative suffix, uzak: far, -ta: locative case marker. There's not direct translation of 'off' into Turkish. My translation is only an approximation.	4	3	1	1	Turkish encodes locational relations in a [Ground Noun+Gen Relation+Poss+Locative] structure.	Turkish	6	7	Test block 3|Test block 4|Test block 5|Test block 6|Test block 2|Test block 1
	Default Response Set	Anonymous				0	2014-11-11 12:06:13	2014-11-11 12:20:09	1	1	Turkish	SarÄ± cisim mavi cismin (iÃ§inde)	4	iÃ§inde	3	SarÄ± cisim mavi cismin (arkasÄ±nda)	4	#NAME?	4	SarÄ± cisim mavi cismin (dÄ±ÅŸÄ±nda)	4	dÄ±ÅŸÄ±nda	3	SarÄ± cisim mavi cismin (Ã¼stÃ¼nde)	4	Ã¼stÃ¼nde	3	SarÄ± cisim mavi cismin (Ã¼stÃ¼nde)	4	Ã¼stÃ¼nde	3	??? not sure what this sentence exactly means in English so I cannot really translate this into Turkish..	5	??? not sure what this sentence exactly means in English so I cannot really translate this into Turkish..	??? not sure what this sentence exactly means in English so I cannot really translate this into Turkish..	4	1	1	Not sure, I would compare my translations with other people's. Might be different ways of saying things. Such as for "object" you could say "cisim" but also "obje" or "nesne". Not the point of this study but still. Also Turkish doesn't really distinguish between "on top of" and "over". Both might be translated as "Ã¼stÃ¼nde" or "Ã¼zerinde"; they mean the same thing. I really didn't understand the…	Turkish	6	7	Test block 2|Test block 1|Test block 4|Test block 5|Test block 3|Test block 6
	Default Response Set	Anonymous				0	2014-11-09 00:49:14	2014-11-09 01:41:27	1	1	Urdu	peela jism neelay jism (main) mojud hai. / Ù¾ÛŒÙ„Û’ Ø¬Ø³Ù… Ù†ÛŒÙ„Ø§ Ø¬Ø³Ù… Ù…ÛŒÚº Ù…ÙˆØ¬ÙˆØ¯ ÛÛ’	4	main	1	peela jism neelay jism k (peechy) hai. / Ù¾ÛŒÙ„Û’ Ø¬Ø³Ù… Ù†ÛŒÙ„Ø§ Ø¬Ø³Ù… Ú©Û’ (Ù¾ÛŒÚ†Ú¾Û’) ÛÛ’	4	peechy	2	peela jisam neelay jism (se) aaya hai. / / Ù¾ÛŒÙ„Û’ Ø¬Ø³Ù… Ù†ÛŒÙ„Ø§ Ø¬Ø³Ù…( Ø³Û’) Ø¢ÛŒØ§ ÛÛ’	4	se (pronounced as say)	One syllable	peela jism neelay jism (par) hai. / Ù¾ÛŒÙ„Û’ Ø¬Ø³Ù… Ù†ÛŒÙ„Ø§ Ø¬Ø³Ù… Ù¾Ø± ÛÛ’	4	par	1	peela jism neely jism k oopar hai. / Ù¾ÛŒÙ„Û’ Ø¬Ø³Ù… Ù†ÛŒÙ„Ø§ Ø¬Ø³Ù… Ú©Û’ Ø§ÙˆÙ¾Ø± ÛÛ’	5	oopar (It's am adj in Urdu)	2	peela jism neelay jism se (duur) hai. / Ù¾ÛŒÙ„Û’ Ø¬Ø³Ù… Ù†ÛŒÙ„Ø§ Ø¬Ø³Ù… Ø³Û’ Ø¯ÙˆØ± ÛÛ’	5	duur	1	4	1	1	Above and off are adjectives in Urdu and Punjabi. Wish I had an option to specify categorically.	Urdu, Punjabi	5	6	Test block 3|Test block 2|Test block 4|Test block 1|Test block 6|Test block 5
	Default Response Set	Anonymous				0	2014-11-09 13:38:47	2014-11-09 14:04:14	1	1	Vietnamese	Váº­t thá»ƒ mÃ u vÃ ng (á»Ÿ trong) váº­t thá»ƒ mÃ u xanh dÆ°Æ¡ng	4	á»Ÿ trong	2	Váº­t thá»ƒ mÃ u vÃ ng (á»Ÿ phÃ­a sau) váº­t thá»ƒ mÃ u xanh dÆ°Æ¡ng	4	á»Ÿ phÃ­a sau	3	Váº­t thá»ƒ mÃ u vÃ ng (á»Ÿ ngoÃ i) váº­t thá»ƒ mÃ u xanh dÆ°Æ¡ng	4	á»Ÿ ngoÃ i	2	Váº­t thá»ƒ mÃ u vÃ ng (á»Ÿ trÃªn) váº­t thá»ƒ mÃ u xanh dÆ°Æ¡ng	4	á»Ÿ trÃªn	2	Váº­t thá»ƒ mÃ u vÃ ng á»Ÿ trÃªn váº­t thá»ƒ mÃ u xanh dÆ°Æ¡ng	4	á»Ÿ trÃªn	2	Váº­t thá»ƒ mÃ u vÃ ng (á»Ÿ ngoÃ i) váº­t thá»ƒ mÃ u xanh dÆ°Æ¡ng	4	á»Ÿ ngoÃ i	2	5	5	1	Psycholinguistics	Vietnamese	7	7	Test block 5|Test block 2|Test block 4|Test block 6|Test block 1|Test block 3

## Sheet: clean numbers
ï»¿V1	V2	V3	V4	V5	V6	V7	V8	V9	V10	Q25	Q26	Q1 (in)	Q2	Q3	Q4 (in)	Q5(behind)	Q6	Q7	Q8 (behind)	Q9 (Beside)	Q10	Q11	Q12 (beside)	Q13 (on)	Q14	Q15	Q16 (on)	Q17 (above)	Q18	Q19	Q20 (above)	Q21 (off)	Q22	Q23	Q24 (off)	Q27	Q28	Q29	Q30	Q31	Q32_1	Q33_1	DO-BR-FL_11
ResponseID	ResponseSet	Name	ExternalDataReference	EmailAddress	IPAddress	Status	StartDate	EndDate	Finished	Please read the following agreement to participate. If you / agree with the conditions, simply cli...	You will see a series of 6 English prepositions (embedded within / otherwise identical English sen...	Â / Please translate the above sentence into your chosen language. / Please surround the characters o...	What type of morpheme is the translation of the English / preposition?	Please write out (using Roman characters) the translation of ONLY / the preposition. If your langu...	When the translation for the English preposition is spoken in / your language, how many syllables...	Â / Please translate the above sentence into your chosen language. / Please surround the characters o...	What type of morpheme is the translation of the English / preposition?	Please write out (using Roman characters) the translation of ONLY / the preposition. If your langu...	When the translation for the English preposition is spoken in / your language, how many syllables...	Â / Please translate the above sentence into your chosen language. / Please surround the characters o...	What type of morpheme is the translation of the English / preposition?	Please write out (using Roman characters) the translation of ONLY / the preposition. If your langu...	When the translation for the English preposition is spoken in / your language, how many syllables...	Â / Please translate the above sentence into your chosen language. / Please surround the characters o...	What type of morpheme is the translation of the English / preposition?	Please write out (using Roman characters) the translation of ONLY / the preposition. If your langu...	When the translation for the English preposition is spoken in / your language, how many syllables...	Â / Please translate the above sentence into your chosen language. / Please surround the characters o...	What type of morpheme is the translation of the English / preposition?	Please write out (using Roman characters) the translation of ONLY / the preposition. If your langu...	When the translation for the English preposition is spoken in / your language, how many syllables...	Â / Please translate the above sentence into your chosen language. / Please surround the characters o...	What type of morpheme is the translation of the English / preposition?	Please write out (using Roman characters) the translation of ONLY / the preposition. If your langu...	When the translation for the English preposition is spoken in / your language, how many syllables...	What is your highest level of education?	What is your field of study (choose all that apply)?	How old are you?	Do you have any comments about the survey? Also if you do not / study linguistics, philosophy, or...	Which languages do you speak with native level proficiency?	On a scale of 1-7, how well do you master English?-How well do you master English?	On a scale of 1-7, how well do you master the language into which you translated for this survey?-How well do you master the language into which you translated	Display Order: Block Randomizer FL_11
	Default Response Set	Anonymous				0	2014-11-30 15:31:21	2014-11-30 16:07:35	1	1	Arabic	al-shai' al-asfar (fi) al-shai' al-azraq / Ø§Ù„Ø´ÙŠØ¡ Ø§Ù„Ø£ØµÙØ± (ÙÙŠ) Ø§Ù„Ø´ÙŠØ¡ Ø§Ù„Ø£Ø²Ø±Ù‚	5	fi / ÙÙŠ	1	al-shai' al-asfar (waraa'a) al-shai' al-azraq / Ø§Ù„Ø´ÙŠØ¡ Ø§Ù„Ø£ØµÙØ± (ÙˆØ±Ø§Ø¡) Ø§Ù„Ø´ÙŠØ¡ Ø§Ù„Ø£Ø²Ø±Ù‚	5	waraa'a / ÙˆØ±Ø§Ø¡	3	al-shai' al-asfar (khaarija) al-shai' al-azraq / Ø§Ù„Ø´ÙŠØ¡ Ø§Ù„Ø£ØµÙØ± (Ø®Ø§Ø±Ø¬) Ø§Ù„Ø´ÙŠØ¡ Ø§Ù„Ø£Ø²Ø±Ù‚	5	khaarija / Ø®Ø§Ø±Ø¬	3	al-shai' al-asfar (alaa) al-shai' al-azraq / Ø§Ù„Ø´ÙŠØ¡ Ø§Ù„Ø£ØµÙØ± (Ø¹Ù„Ù‰) Ø§Ù„Ø´ÙŠØ¡ Ø§Ù„Ø£Ø²Ø±Ù‚	5	alaa / Ø¹Ù„Ù‰	2	al-shai' al-asfar (fawqa) al-shai' al-azraq / Ø§Ù„Ø´ÙŠØ¡ Ø§Ù„Ø£ØµÙØ± (ÙÙˆÙ‚) Ø§Ù„Ø´ÙŠØ¡ Ø§Ù„Ø£Ø²Ø±Ù‚	5	fawqa / ÙÙˆÙ‚ /	2	al-shai' al-asfar (khaarija) al-shai' al-azraq / Ø§Ù„Ø´ÙŠØ¡ Ø§Ù„Ø£ØµÙØ± (Ø®Ø§Ø±Ø¬) Ø§Ù„Ø´ÙŠØ¡ Ø§Ù„Ø£Ø²Ø±Ù‚	5	khaarija / Ø®Ø§Ø±Ø¬	3	5	1	3	The prepositions "off" and "out of" in English are pretty similar in Arabic (khaarija) unless one uses different versions from other varieties of Arabic, such as the Classical variety.	Arabic and English (plus relative measures of other languages).	7	7	Test block 1|Test block 5|Test block 2|Test block 6|Test block 3|Test block 4
	Default Response Set	Anonymous				0	2014-11-15 20:04:12	2014-11-15 20:41:44	1	1	Azerbaijani	Sari obyekt mavi obyektin (icerisindedir). / SarÄ± obyekt mavi obyektin (iÃ§É™risindÉ™dir).	5	iceri / iÃ§É™ri	3	Sari obyekt mavi obyektin (arxasindadir). / SarÄ± obyekt mavi obyektin (arxasÄ±ndadÄ±r).	5	arxa / arxa	2	Sari obyekt mavi obyektin (xaricindedir). / SarÄ± obyekt mavi obyektin (xaricindÉ™dir).	5	xaric / xaric	2	Sari obyekt mavi obyektin (uzerindedir). / SarÄ± obyekt mavi obyektin (Ã¼zÉ™rindÉ™dir).	5	uzerinde / Ã¼zÉ™rindÉ™	4	Sari obyekt mavi obyektin (ustundedir). / SarÄ± obyekt mavi obyektin (Ã¼stÃ¼ndÉ™dir).	5	ustunde / Ã¼stÃ¼ndÉ™	3	Sari obyekt mavi obyekin xaricindedir. / SarÄ± obyekt mavi obyektin xaricindÉ™dir.	5	xaric / xaric	2	2	4	1	I want to congratulate and wish you good luck.)	Azerbaijani, English	7	7	Test block 6|Test block 2|Test block 1|Test block 3|Test block 4|Test block 5
	Default Response Set	Anonymous				0	2014-11-04 00:27:26	2014-11-04 00:44:25	1	1	Bosnian/Croatian/Serbian (Bosnian variant)	Å½uti predmet je (unutar) plavog predmeta. / Yellow object is inside blue object	4	inside	3	Å½uti predmet je (iza) plavog predmeta. / yellow obejct is behind blue object	4	iza = behind	2	Å½uti predmet je (izvan) plavog predmeta. / yellow object is (outside) blue object	4	izvan = outside / iz+van = from+outside	2	Å½uti predmet je (na) plavom predmetu. / Yellow object is on blue object	4	on	1	Å½uti predmet je (iznad) plavog predmeta. / yellow object is above blue object	4	iznad = iz+nad / above = from+above	2	N/A	5	N/A		4	1	1	If you have any further questions about my entries, feel free to contact me at: talicaida@gmail.com	Bosnian	6	7	Test block 3|Test block 5|Test block 6|Test block 4|Test block 1|Test block 2
	Default Response Set	Anonymous				0	2014-11-03 17:21:23	2014-11-03 18:01:06	1	1	boulou	Evele jÃ´m Ã© ne Ã©vindi jÃ´m Ã©tÃ©	4	Ã©tÃ©=inside	2	Ã©vele jÃ´m Ã© ne Ã©vindi jÃ´me mvus	5	e mvus:back	2	Evele jÃ´m Ã© ne Ã©vindi jÃ´m e fefel	5	e fefel=beside	3	/ Evele jÃ´m Ã© bete(e) Ã©vindi jÃ´m (yÃ´p)	4	e...yÃ´p=towards the sky	2	Evele jÃ´m Ã© ne Ã©vindi jÃ´me yÃ´p	5	e yÃ´p: PARTICULE sky/up	2	Evele jÃ´m Ã© ne Ã´yap yÃ´p a Ã©vindi jÃ´m	4	Ã´yap yÃ´p=far up	3	5	1	4	I have used two adjectives to translate the sentences given because I don't know to translate 'yellow' and 'blue' in my native language. In fact 'evele'=red and 'Ã©vindi'=black.	french	5	7	Test block 4|Test block 6|Test block 1|Test block 2|Test block 3|Test block 5
	Default Response Set	Anonymous				0	2014-11-03 17:05:40	2014-11-03 17:20:57	1	1	Bulgarian	Zhaltijay obekt e v sinija. / Ð–ÑŠÐ»Ñ‚Ð¸ÑÑ‚ Ð¾Ð±ÐµÐºÑ‚ Ðµ Ð² ÑÐ¸Ð½Ð¸Ñ.	4	v / Ð²	0.5	Zhaltijay obekt e zad sinija. / Ð–ÑŠÐ»Ñ‚Ð¸ÑÑ‚ Ð¾Ð±ÐµÐºÑ‚ Ðµ Ð·Ð°Ð´ ÑÐ¸Ð½Ð¸Ñ.	4	zad / Ð·Ð°Ð´	1	Zhaltijay obekt e izvan sinija. / Ð–ÑŠÐ»Ñ‚Ð¸ÑÑ‚ Ð¾Ð±ÐµÐºÑ‚ Ðµ Ð¸Ð·Ð²ÑŠÐ½ ÑÐ¸Ð½Ð¸Ñ.	4	izvan / Ð¸Ð·Ð²ÑŠÐ½	2	Zhaltijat obekt e (varhu) sinija. / Ð–ÑŠÐ»Ñ‚Ð¸ÑÑ‚ Ð¾Ð±ÐµÐºÑ‚ Ðµ (Ð²ÑŠÑ€Ñ…Ñƒ) ÑÐ¸Ð½Ð¸Ñ.	4	na / Ð½Ð°	1	Zhaltijat obekt e nad sinija. / Ð–ÑŠÐ»Ñ‚Ð¸ÑÑ‚ Ð¾Ð±ÐµÐºÑ‚ Ðµ Ð½Ð°Ð´ ÑÐ¸Ð½Ð¸Ñ.	4	nad / Ð½Ð°Ð´	1	Zhaltijat obekt ne e dolepen do sinija. / Ð–ÑŠÐ»Ñ‚Ð¸ÑÑ‚ Ð¾Ð±ÐµÐºÑ‚ Ð½Ðµ Ðµ Ð´Ð¾Ð»ÐµÐ¿ÐµÐ½ Ð´Ð¾ ÑÐ¸Ð½Ð¸Ñ.	5	na razstojanie ot / Ð½Ð° Ñ€Ð°Ð·ÑÑ‚Ð¾ÑÐ½Ð¸Ðµ Ð¾Ñ‚	7	4	1	2	No	Bulgarian	4	7	Test block 4|Test block 6|Test block 5|Test block 3|Test block 1|Test block 2
	Default Response Set	Anonymous				0	2014-11-08 16:39:43	2014-11-08 16:44:43	1	1	Bulgarian	Ð²	4	v	0	Ð·Ð°Ð´	4	zad	1	Ð¸Ð·Ð²ÑŠÐ½	4	izvan	2	Ð½Ð°	4	na	1	Ð½Ð°Ð´	4	nad	1	no equivalent	5	no equivalent		5	1	4	no	Bulgarian	7	7	Test block 6|Test block 5|Test block 3|Test block 4|Test block 1|Test block 2
	Default Response Set	Anonymous				0	2014-10-31 16:49:20	2014-10-31 17:06:25	1	1	burmese	É™.wa.yauâ¿ pyiÊ”.siÌ€ gaÌ É™.pya.yauâ¿ pyiÊ”.siÌ€ (dÉ›Ì€.hma) / yellow object Mkr blue object (inside Mkr) / subj location	4	dÉ›.hma	2	É™.wa.yauâ¿ pyiÊ”.siÌ€ gaÌ É™.pya.yauâ¿ pyiÊ”.siÌ€ (nauÊ”.hma) / yellow object Mkr blue object (behind Mkr) / subj location	4	nauÊ”.hma	2	É™.wa.yauâ¿ pyiÊ”.siÌ€ gaÌ É™.pya.yauâ¿ pyiÊ”.siÌ€ (É™.pyiâ¿.hma) / yellow object Mkr blue object (outside Mkr) / subj location	4	É™.wa.yauâ¿ pyiÊ”.siÌ€ gaÌ É™.pya.yauâ¿ pyiÊ”.siÌ€ (É™.pyiâ¿.hma) / yellow object Mkr blue object (outside Mkr) / subj location	3	É™.wa.yauâ¿ pyiÊ”.siÌ€ gaÌ É™.pya.yauâ¿ pyiÊ”.siÌ€ (É™.pÉ”.hma) / yellow object Mkr blue object (on Mkr) / subj location	4	É™.pÉ”.hma	3	É™.wa.yauâ¿ pyiÊ”.siÌ€ gaÌ É™.pya.yauâ¿ pyiÊ”.siÌ€ (É™.pÉ”.hma) / yellow object Mkr blue object (on Mkr) / subj location	4	É™.pÉ”.hma	3	É™.wa.yauâ¿ pyiÊ”.siÌ€ gaÌ É™.pya.yauâ¿ pyiÊ”.siÌ€ (É™.pyiâ¿.hma) / yellow object Mkr blue object (outside Mkr) / subj location	4	É™.pyin.hma / outside	3	5	1	4	In Burmese, you need markers with various grammatical functions to have an equivalent of English prepositions in question. Ex. for "inside" you need the equivalent of "in" + hma - a marker of location (or time).	French, English	6	7	Test block 6|Test block 3|Test block 4|Test block 5|Test block 2|Test block 1
	Default Response Set	Anonymous				0	2014-11-03 11:46:58	2014-11-03 12:04:47	1	1	Chinese	huangse de dongxi zai lanse de dongxi (limian) / é»„è‰²çš„ä¸œè¥¿åœ¨è“è‰²çš„ä¸œè¥¿ï¼ˆé‡Œé¢ï¼‰	4	limian / é‡Œé¢	2	huangse de dongxi zai lanse de dongxi (houmian) / é»„è‰²çš„ä¸œè¥¿åœ¨è“è‰²çš„ä¸œè¥¿(åŽé¢)	4	houmian / åŽé¢	2	é»„è‰²çš„ä¸œè¥¿åœ¨è“è‰²çš„ä¸œè¥¿å¤–é¢ã€‚	4	wai mian / å¤–é¢	2	huangse de dongxi zai lanse de dongxi (shang) / é»„è‰²çš„ä¸œè¥¿åœ¨è“è‰²çš„ä¸œè¥¿ï¼ˆä¸Šï¼‰	4	shang / ä¸Š	1	huangse de dongxi zai lanse de donxi de (shangmian) / é»„è‰²çš„ä¸œè¥¿åœ¨è“è‰²çš„ä¸œè¥¿çš„ï¼ˆä¸Šé¢ï¼‰	5	shangmian / ä¸Šé¢	2	huangse de dongxi zai lanse de dongxi de (waimian) / é»„è‰²çš„ä¸œè¥¿åœ¨è“è‰²çš„ä¸œè¥¿çš„ï¼ˆå¤–é¢ï¼‰	5	waimian / å¤–é¢	2	5	1	3	In the first answer, i wrote the two syllables of the translation of the preposition separately, but I linked them together in the following answer. I think the latter way of spelling in "pinyin" is correct (but I could not change the first answer afterwards). / The translations of the prepositions, when they have two syllables, are compound words. The first syllable stands for the position, and …	French, English, Chinese	6	7	Test block 3|Test block 5|Test block 6|Test block 2|Test block 1|Test block 4
	Default Response Set	Anonymous				0	2014-11-04 05:34:37	2014-11-04 05:55:57	1	1	Chinese	zhe ge huang se de wu ti zai zhe ge lan se de wu ti (li) / è¿™ä¸ªé»„è‰²çš„ç‰©ä½“åœ¨è¿™ä¸ªè“è‰²çš„ç‰©ä½“(é‡Œ).	4	li / é‡Œ	1	zhe ge huang se de wu ti zai zhe ge lan se de wu ti (hou) / è¿™ä¸ªé»„è‰²çš„ç‰©ä½“åœ¨è¿™ä¸ªè“è‰²çš„ç‰©ä½“(åŽ).	4	hou / åŽ	1	zhe ge huang se de wu ti zai zhe ge lan se de wu ti (wai) / è¿™ä¸ªé»„è‰²çš„ç‰©ä½“åœ¨è¿™ä¸ªè“è‰²çš„ç‰©ä½“(å¤–).	4	wai / å¤–	1	zhe ge huang se de wu ti zai zhe ge lan se de wu ti (shang). / è¿™ä¸ªé»„è‰²çš„ç‰©ä½“åœ¨è¿™ä¸ªè“è‰²çš„ç‰©ä½“(ä¸Š)ã€‚	4	shang / ä¸Š	1	zhe ge huang se de wu ti zai zhe ge lan se de wu ti (zhi shang) / è¿™ä¸ªé»„è‰²çš„ç‰©ä½“åœ¨è¿™ä¸ªè“è‰²çš„ç‰©ä½“(ä¹‹ä¸Š)	4	zhi shang / ä¹‹ä¸Š	2	zhe ge huang se de wu ti zai zhe ge lan se de wu ti (zhi wai) / è¿™ä¸ªé»„è‰²çš„ç‰©ä½“åœ¨è¿™ä¸ªè“è‰²çš„ç‰©ä½“(ä¹‹å¤–).	4	zhi wai / ä¹‹å¤–	2	3	3	1	NA	Chinese	5	7	Test block 4|Test block 2|Test block 1|Test block 3|Test block 6|Test block 5
	Default Response Set	Anonymous				0	2014-11-08 22:33:11	2014-11-08 22:40:03	1	1	Czech	Å½lutÃ½ pÅ™edmÄ›t je (v) modrÃ©m pÅ™edmÄ›tu	4	v	1	Å½lutÃ½ pÅ™edmÄ›t je za modrÃ½m pÅ™edmÄ›tem	4	za	1	Å¾lutÃ½ pÅ™edmÄ›t je vnÄ› modrÃ©ho pÅ™edmÄ›tu	4	vnÄ›	1	Å¾lutÃ½ pÅ™edmÄ›t je na modrÃ©m pÅ™edmÄ›tu	4	na	1	Å¾lutÃ½ pÅ™edmÄ›t je nad modrÃ½m predmet	4	nad	1	Å½lutÃ½ pÅ™edmÄ›t je (mimo) modrÃ½ objekt	4	mimo	2	4	1	1	no comments	Czech	5	7	Test block 1|Test block 6|Test block 2|Test block 5|Test block 3|Test block 4
	Default Response Set	Anonymous				0	2014-10-28 11:56:55	2014-10-28 12:12:53	1	1	Danish	Den gule ting er (indeni/inden) i den blÃ¥ ting	4	indeni / inden i	3	Den gule ting er (bagved / bag ved) den blÃ¥ ting	4	bagved / bag ved	2	Den gule ting er (ude af) den blÃ¥ ting	4	ude af	3	Den gule ting er (pÃ¥) den blÃ¥ ting	4	pÃ¥	1	Den gule ting er (ovenover/oven) over den blÃ¥ ting	4	ovenover / oven over	4	Den gule ting er (vÃ¦k fra) den den blÃ¥ ting	4	vÃ¦k fra	2	4	1	4	Notice that there are two compeeting variants in most of the prepositions in my answers.	Danish	5	7	Test block 1|Test block 5|Test block 4|Test block 6|Test block 2|Test block 3
	Default Response Set	Anonymous				0	2014-10-31 19:01:36	2014-10-31 19:10:54	1	1	Dutch	Het gele object staat (in) het blauwe object	4	in	1	Het gele object staat (achter) het blauwe object,	4	achter	2	Het gele object bevindt zich (buiten) het blauwe object.	4	buiten	2	Het gele object ligt (op) het blauwe object.	4	op	1	Het gele object hangt (boven) het blauwe object.	5	boven	2	Het gele object is (weg van) het blauwe object.	5	weg van (van is a preposition here, "weg" means "away" - so away from - couldn't think of anything closer)	2	5	3	2	I couldn't choose both Linguistics and Psychology. I did my undergrad in Linguistics and my PhD in Psychology (studying language acquisition).	Dutch / My English is near native (I'd say 6.5 out of 7, but it won't let me select that).	6	7	Test block 2|Test block 1|Test block 4|Test block 5|Test block 3|Test block 6
	Default Response Set	Anonymous				0	2014-11-08 17:25:25	2014-11-08 17:32:34	1	1	Dutch	Het gele ding is "in" het blauwe ding.	4	in	1	Het gele ding is "achter" het blauwe ding.	4	achter	2	Het gele ding is "buiten" het blauwe ding.	4	buiten	2	Het gele ding ligt "op" het blauwe ding.	4	op	1	Het gele ding is "boven" het blauwe ding.	4	boven	2	*Het gele ding is "vanaf" het blauwe ding.	4	vanaf	2	5	1	1	The question where the yellow object is 'off' the blue object, I translated with the aim of having the correct preposition. But this is not a grammatical sentence. You can only use 'vanaf' with a motion sense, not in this static sense. (I guess like English - that sentence was very weird.)	2	7	7	Test block 2|Test block 3|Test block 4|Test block 6|Test block 5|Test block 1
	Default Response Set	Anonymous				0	2014-11-10 15:04:02	2014-11-10 15:29:22	1	1	Dutch	Het gele object zit (in) het blauwe object	4	in	1	Het gele object staat (achter) het blauwe object	4	achter	2	Het gele object staat (buiten) het blauwe object	4	buiten	2	Het gele object staat (op) het blauwe object	4	op	1	Het gele object staat (boven) het blauwe object	4	boven	2	Het gele object staat (buiten) het blauwe object	4	buiten	2	4	1	1	It was difficult to translate the sentences with "off" and "out of" because there is no real equivalent in Dutch. My answer "buiten" actually means "outside of", which I think is closest to the intended message. Loosely translated, for "off" you could also say "naast" (1 syllable) "next to" and for "out of" you could say "niet in", "not in". Note: in phrases indicating state or location we use th…	Dutch (mother tongue), English (near-native, BA in English language and culture, I spent one semester studying abroad in the UK)	6	7	Test block 6|Test block 4|Test block 5|Test block 1|Test block 2|Test block 3
	Default Response Set	Anonymous				0	2014-11-02 17:03:03	2014-11-02 17:37:23	1	1	Esperanto	La flava objekto estas (en) la blua objekto.	4	en	1	La flava objekto estas (malantaÅ­) la blua objekto.	4	malantaÅ­	3	La flava objekto estas (ekster) la blua objekto.	4	ekster	2	La flava objekto estas (sur) la blua objekto.	4	sur	1	La flava objekto estas (super) la blua objekto.	4	super	2	La flava objekto estas (for de) la blua objekto.	5	for de	2	4	1	1	The picture for the preposition "off" is not enough clear.	French	5	6	Test block 1|Test block 4|Test block 2|Test block 6|Test block 3|Test block 5
	Default Response Set	Anonymous				0	2014-11-09 18:22:58	2014-11-09 19:03:10	1	1	Farsi	shey'e zard (daroun)e / (tu)ye shey'e abi gharar darad. / .Ø´ÙŠØ¡ Ø²Ø±Ø¯ (Ø¯Ø±ÙˆÙ†) / (ØªÙˆ)ÙŠ Ø´ÙŠØ¡ Ø¢Ø¨ÙŠ Ù‚Ø±Ø§Ø± Ø¯Ø§Ø±Ø¯	4	daroun / tu [ps: both of these prepositions can be used. they are synonyms) / Ø¯Ø±ÙˆÙ† / ØªÙˆ /	1.5	shey'e zard (posht)e shey'e abi gharar darad. / .Ø´ÙŠØ¡ Ø²Ø±Ø¯ (Ù¾Ø´Øª) Ø´ÙŠØ¡ Ø¢Ø¨ÙŠ Ù‚Ø±Ø§Ø± Ø¯Ø§Ø±Ø¯	4	posht / Ù¾Ø´Øª	1	shey'e zard (biroun) / (kharej) [az/e] shey'e abi gharar darad. / Ø´ÙŠØ¡ Ø²Ø±Ø¯ (Ø¨ÙŠØ±ÙˆÙ†) / (Ø®Ø§Ø±Ø¬) [Ø§Ø²] Ø´ÙŠØ¡ Ø¢Ø¨ÙŠ Ù‚Ø±Ø§Ø± Ø¯Ø§Ø±Ø¯	4	biroun / kharej / Ø¨ÙŠØ±ÙˆÙ† / Ø®Ø§Ø±Ø¬	2	shey'e zard (bala)ye shey'e abi gharar darad. / Ø´ÙŠØ¡ Ø²Ø±Ø¯ (Ø¨Ø§Ù„Ø§)ÙŠ Ø´ÙŠØ¡ Ø¢Ø¨ÙŠ Ù‚Ø±Ø§Ø± Ø¯Ø§Ø±Ø¯	4	bala / Ø¨Ø§Ù„Ø§	2	shey'e zard (bala)ye shey'e abi gharar darad. / .Ø´ÙŠØ¡ Ø²Ø±Ø¯ (Ø¨Ø§Ù„Ø§)ÙŠ Ø´ÙŠØ¡ Ø¢Ø¨ÙŠ Ù‚Ø±Ø§Ø± Ø¯Ø§Ø±Ø¯	4	bala / Ø¨Ø§Ù„Ø§	2	shey'e zard (biroun) / (kharej) [az/e] shey'e abi gharar darad. / Ø´ÙŠØ¡ Ø²Ø±Ø¯ (Ø¨ÙŠØ±ÙˆÙ†) / (Ø®Ø§Ø±Ø¬) [Ø§Ø²] Ø´ÙŠØ¡ Ø¢Ø¨ÙŠ Ù‚Ø±Ø§Ø± Ø¯Ø§Ø±Ø¯	4	biroun / kharej / Ø¨ÙŠØ±ÙˆÙ† / Ø®Ø§Ø±Ø¬	2	5	1	2	- spatial prepositions in Persian are called nominal prepositions. they have some common properties with nouns. / - some of the prepositions in this survey, have 2 possible translations(formal and informal). /	farsi	5	7	Test block 1|Test block 5|Test block 2|Test block 4|Test block 3|Test block 6
	Default Response Set	Anonymous				0	2014-11-03 11:54:03	2014-11-03 12:01:37	1	1	Finnish	Keltainen esine on sinisen esineen (sisÃ¤ssÃ¤).	4	sisÃ¤ssÃ¤	3	Keltainen esine on sinisen esineen (takana).	4	takana	3	Keltainen esine on sinisen esineen (ulkopuolella).	4	ulkopuolella	5	Keltainen esine on sinisen esineen (pÃ¤Ã¤llÃ¤).	4	pÃ¤Ã¤llÃ¤	2	Keltainen esine on sinisen esineen (ylÃ¤puolella).	4	ylÃ¤puolella	5	Keltainen esine on sinisen esineen (ulkopuolella).	4	ulkopuolella	5	5	1	3	Nothing special	Finnish, French	5	7	Test block 3|Test block 6|Test block 4|Test block 5|Test block 1|Test block 2
	Default Response Set	Anonymous				0	2014-11-10 09:56:37	2014-11-10 10:06:47	1	1	Finnish	Keltainen objekti on sinisen objektin (sisÃ¤llÃ¤).	4	sisÃ¤llÃ¤	3	Keltainen objekti on sinisen objektin (takana).	4	takana	3	Keltainen objekti on (ulkona) sinisestÃ¤ objektista.	4	ulkona	3	Keltainen objekti on sinisen objektin (pÃ¤Ã¤llÃ¤).	4	pÃ¤Ã¤llÃ¤	2	Keltainen objekti on sinisen objektin (ylÃ¤puolella).	4	ylÃ¤puolella	5	Keltainen objekti on (pois) sinisestÃ¤ objektista.	4	pois	1	4	1	2	-	Finnish	6	7	Test block 5|Test block 4|Test block 1|Test block 3|Test block 6|Test block 2
	Default Response Set	Anonymous				0	2014-11-10 15:51:24	2014-11-10 16:15:27	1	1	Finnish	Keltainen esine on sinisen esinee[n sisÃ¤llÃ¤].	4	Inside of. It's a postposition with a noun in genetive. The more common translation for "in" is the suffix -ssA: "Kirja on kaapissa", 'The book is in a cabinet".	1.5	Keltainen esine on sinisen esinee[n takana].	4	behind. A postposition with a noun in genetive. No alternative suffix.	3	Keltainen esine on sinisen esinee[n ulkopuolella].	4	outside. It's a postposition combined with the genetive form (-n) of the word before it.	5	Keltainen esine on sinisen esinee[n pÃ¤Ã¤llÃ¤].	4	On top of. It's again a postposition with a noun in genetive. However, this is not the most typical way of translating the English presposition "on". If the sentence would be "The book is on the table", the translation would be "Kirja on pÃ¶ydÃ¤llÃ¤", where -llÃ¤ is the suffix for location. The suffix (attached to a noun) is called adessive.	1.5	Keltainen esine on sinisen esinee[[n ylÃ¤puolella].	4	Above. Postposition with genetive noun. No alternative suffix	5	Keltainen esine on [pois sinisestÃ¤ esineestÃ¤].	5	Away + suffix indicating movement from inside of something. I don't know, if this is a correct translation. The example sentence should be more concrete. This is too artificial to make a decision.	1	4	1	2	The sentences were quite difficult to translate, because they didn't give any hint of context or "real life". There are no one-to-one translations to those in Finnish, so I'm quite unsure what you were looking for. If that was the point, then the choice of sentences was great :)	Finnish, English, Estonian	6	7	Test block 3|Test block 4|Test block 1|Test block 2|Test block 5|Test block 6
	Default Response Set	Anonymous				0	2014-11-03 08:37:01	2014-11-03 08:48:24	1	1	franÃ§ais	L'objet jaune est (dans) l'objet bleu.	4	dans	1	L'objet jaune est (derriÃ¨re) l'objet bleu.	4	derriÃ¨re	2	L'objet jaune est (en dehors de) l'objet bleu.	4	en-dehors de	3.5	L'objet jaune est (sur) l'objet bleu.	4	sur	1	L'objet jaune est (au-dessus de) l'objet bleu.	4	au-dessus de	3.5	L'objet jaune est (loin de) l'objet bleu (?).	4	(loin de)	1.5	5	1	1	Je ne suis pas sÃ»re pour "off".	FranÃ§ais	5	7	Test block 5|Test block 6|Test block 3|Test block 1|Test block 2|Test block 4
	Default Response Set	Anonymous				0	2014-11-08 15:32:31	2014-11-08 15:41:21	1	1	French	L'objet jaune est (dans) l'objet bleu.	4	dans	1	L'objet jaune est (derriÃ¨re) l'objet bleu.	4	derriÃ¨re	4	L'objet jaune est (en dehors de) l'objet bleu.	4	en dehors de	4	L'objet jaune est (sur) l'objet bleu.	4	sur	1	L'objet jaune est (au dessus de) l'objet bleu.	4	au-dessus de	4	L'objet jaune est (hors de) l'objet bleu.	4	hors de	2	5	1	4	No comments.	English and French	7	7	Test block 3|Test block 4|Test block 1|Test block 5|Test block 2|Test block 6
	Default Response Set	Anonymous				0	2014-11-08 16:19:56	2014-11-08 16:28:08	1	1	French	(dans)	4	(dans)	1	(derriÃ¨re)	4	(derriÃ¨re)	3	(en dehors de)	5	(en dehors de)	4	(sur)	4	(sur)	1	(sur)	4	(sur)	1	(hors)	4	(hors)	1	3	1	1	no	English- Arabic	7	5	Test block 5|Test block 4|Test block 1|Test block 6|Test block 2|Test block 3
	Default Response Set	Anonymous				0	2014-11-10 11:12:45	2014-11-10 11:46:49	1	1	Georgian	kviteli sagani aris lurj sagan(shi) / áƒ§áƒ•áƒ˜áƒ—áƒ”áƒšáƒ˜ áƒ¡áƒáƒ’áƒáƒœáƒ˜ áƒáƒ áƒ˜áƒ¡ áƒšáƒ£áƒ áƒ¯ áƒ¡áƒáƒ’áƒáƒœ(áƒ¨áƒ˜)	4	shi / áƒ¨áƒ˜	1	kviteli sagani aris lurji sagnis (ukan), / áƒ§áƒ•áƒ˜áƒ—áƒ”áƒšáƒ˜ áƒ¡áƒáƒ’áƒáƒœáƒ˜ áƒáƒ áƒ˜áƒ¡ áƒšáƒ£áƒ áƒ¯áƒ˜ áƒ¡áƒáƒ’áƒœáƒ˜áƒ¡ (áƒ£áƒ™áƒáƒœ)	5	ukan / áƒ£áƒ™áƒáƒœ	2	kviteli sagani aris lurji sagnis (garet), / áƒ§áƒ•áƒ˜áƒ—áƒ”áƒšáƒ˜ áƒ¡áƒáƒ’áƒáƒœáƒ˜ áƒáƒ áƒ˜áƒ¡ áƒšáƒ£áƒ áƒ¯áƒ˜ áƒ¡áƒáƒ’áƒœáƒ˜áƒ¡ (áƒ’áƒáƒ áƒ”áƒ—) / /	5	garet / áƒ’áƒáƒ áƒ”áƒ—	2	kviteli sagani aris lurj sagan(ze) / áƒ§áƒ•áƒ˜áƒ—áƒ”áƒšáƒ˜ áƒ¡áƒáƒ’áƒáƒœáƒ˜ áƒáƒ áƒ˜áƒ¡ áƒšáƒ£áƒ áƒ¯ áƒ¡áƒáƒ’áƒáƒœ(áƒ–áƒ”)	4	ze / áƒ–áƒ”	1	kviteli sagani aris lurji sagnis zemot / áƒ§áƒ•áƒ˜áƒ—áƒ”áƒšáƒ˜ áƒ¡áƒáƒ’áƒáƒœáƒ˜ áƒáƒ áƒ˜áƒ¡ áƒšáƒ£áƒ áƒ¯áƒ˜ áƒ¡áƒáƒ’áƒœáƒ˜áƒ¡ áƒ–áƒ”áƒ›áƒáƒ—	5	zemot / áƒ–áƒ”áƒ›áƒáƒ—	2	kviteli sagani aris lurj saganze (maghla), / áƒ§áƒ•áƒ˜áƒ—áƒ”áƒšáƒ˜ áƒ¡áƒáƒ’áƒáƒœáƒ˜ áƒáƒ áƒ˜áƒ¡ áƒšáƒ£áƒ áƒ¯ áƒ¡áƒáƒ’áƒáƒœáƒ–áƒ” (áƒ›áƒáƒ¦áƒšáƒ)	5	Maghla / áƒ›áƒáƒ¦áƒšáƒ	2	4	1	1	Yes I have some surveys in Psycholinguistics	Georgian, Russian, English	7	7	Test block 6|Test block 2|Test block 3|Test block 1|Test block 5|Test block 4
	Default Response Set	Anonymous				0	2014-10-25 13:44:15	2014-10-25 13:53:01	1	1	German	Das gelbe Objekt ist (in) dem blauen Objekt.	4	in	1	Das gelbe Objekt ist (hinter) dem blauen Objekt.	4	hinter	2	Das gelbe Objekt ist (auÃŸerhalb) des blauen Objekts.	4	auÃŸerhalb	3	Das gelbe Objekt ist (auf) dem blauen Objekt.	4	auf	1	Das gelbe Objekt ist (Ã¼ber) dem blauen Objekt.	4	Ã¼ber	2	Das gelbe Objekt ist (abseits) des blauen Objekts	4	abseits	2	4	1	1	None.	German	6	7	Test block 5|Test block 6|Test block 4|Test block 3|Test block 1|Test block 2
	Default Response Set	Anonymous				0	2014-10-31 16:49:02	2014-10-31 16:55:03	1	1	German	Das gelbe Objekt ist (in) dem blauen Objekt	4	in	1	Das gelbe Objekt ist (hinter( dem blauen Objekt	4	hinter	2	Das gelbe Objekt ist (ausserhalb) des blauen Objekts	4	ausserhalb	3	Das gelbe Objekt ist (auf) dem blauen Objekt	4	auf	1	Das gelbe Subjekt ist (Ã¼ber) dem blauen Objekt	4	Ã¼ber	2	Das gelbe Objekt ist (jenseits) des blauen Objekts. / P-genitive	4	jenseits	2	5	1	2	no	German	5	7	Test block 6|Test block 2|Test block 5|Test block 3|Test block 1|Test block 4
	Default Response Set	Anonymous				0	2014-10-31 17:00:26	2014-10-31 17:11:43	1	1	German	Der gelbe Gegenstand ist {in} dem blauen Gegenstand.	4	in [+dative case in German]	1	Der gelbe Gegenstand ist hint dem blauen Gegenstand.	4	behind [+ dative in German]	2	Der gelbe Gegenstand ist {aus} dem blauen Gegenstand. [again, neither the English nor the German make sense to me, so this is just the literal translation]	4	out [in German: +dative case]	1	Der gelbe Gegenstand ist {auf} dem blauen Gegenstand.	4	on [+dative case in German]	1	Der gelbe Gegenstand ist {Ã¼ber} dem blauen Gegenstand.	4	above [+ dative case in German]	2	(I don't really understand the English sentence; does 'off' mean 'not touching' here?) / Der gelbe Gegenstand ist {neben} dem blauen Gegenstand. [but that would be 'next to']	4	next to	2	5	1	2	The first two examples didn't make much sense to me. For German spatial expressions case is also important - locative meanings mostly correlate with dative case.	German	6	7	Test block 6|Test block 3|Test block 2|Test block 5|Test block 4|Test block 1
	Default Response Set	Anonymous				0	2014-11-01 21:52:06	2014-11-01 22:01:01	1	1	german	Das gelbe Objekt befindet sich (im) blauen Objekt.	4	in	1	Das gelbe Viereck befindet sich (hinter) dem blauen Objekt.	4	hinter	2	Das gelbe Rechteck befindet sich (neben) dem blauen Objekt.	4	neben	2	Der gelbe Kreis liegt (auf) dem blauen Viereck.	4	auf	1	Der gelbe Kreis befindet sich (oberhalb) des blauen Rechtecks.	4	oberhalb	3	Der gelbe Kreis befindet sich (oberhalb) des blauen Rechtecks.	4	oberhalb	3	5	1	2	I don't know anything about your experiment design, but the translation approach seems to be misleading - for me, it would have been more natural just to describe the images in my native language without being biased by the English phrase.	german, french	5	7	Test block 1|Test block 4|Test block 2|Test block 3|Test block 5|Test block 6
	Default Response Set	Anonymous				0	2014-11-07 19:05:33	2014-11-07 19:13:34	1	1	German	Das gelbe Objekt ist [in] dem/ [im] blauen Objekt.	4	in, but in plus dem (i.e.-DEF.SG.DAT) is contracted to "im" in most cases	1	Das gelbe Object ist [hinter] dem blauen Object.	4	hinter	2	Das gelbe Objekt ist [auÃŸerhalb] des blauen Objektes.	4	auÃŸerhalb	3	Das gelbe Objekt ist [auf] dem blauen Objekt.	4	auf	1	Das gelbe Objekt ist [Ã¼ber] dem blauen Objekt.	4	Ã¼ber	2	Das gelbe Objekt ist [Ã¼ber] dem blauen Objekt.	4	Ã¼ber	2	4	1	2	Ask which cases the prepositions take.	German	6	7	Test block 2|Test block 6|Test block 1|Test block 5|Test block 4|Test block 3
	Default Response Set	Anonymous				0	2014-11-07 19:12:55	2014-11-07 19:19:11	1	1	German	Der gelbe Gegenstand ist (in) dem blauen Gegenstand.	4	in	1	Der gelbe Gegenstand ist (hinter) dem blauen Gegenstand.	4	behind	2	Der gelbe Gegenstand ist auÃŸerhalb des blauen Gegenstandes.	4	outside	3	Der gelbe Gegenstand ist (auf) dem blauen Gegenstand.	4	on	1	Der gelbe Gegenstand ist (Ã¼ber) dem blauen Gegenstand.	4	above	2	Der gelbe Gegenstand ist (Ã¼ber) dem blauen Gegenstand.	4	above	2	5	1	2	.	English, French	7	7	Test block 1|Test block 2|Test block 4|Test block 6|Test block 5|Test block 3
	Default Response Set	Anonymous				0	2014-11-07 19:22:46	2014-11-07 19:33:11	1	1	German	das gelbe objekt ist (in) dem blauen objekt	4	in	1	das gelbe objekt ist (hinter) dem blauen objekt	4	hinter	2	das gelbe Objekt ist aus dem blauen objekt heraus	5	aus .. heraus	3	das gelbe Objekt ist (auf) dem blauen Objekt. /	4	auf	1	das gelb e objket ist (oberhalb) des blauen objekts	5	oberhalb	3	das blaue gelbe ist (vom) blauen objekt (herunter)	5	von ... herunter	4	5	1	4	the question 'what is your field ,,, ' does not let me choose more than one	german englishi	6	7	Test block 4|Test block 2|Test block 6|Test block 1|Test block 3|Test block 5
	Default Response Set	Anonymous				0	2014-11-07 20:23:40	2014-11-07 20:33:19	1	1	German	Das gelbe Objekt ist im blauen Objekt.	4	im (contraction of "in" and the definite article)	1	Das gelbe Objekt ist hinter dem blauen Objekt.	4	hinter	2	Das gelbe Objekt ist auÃŸerhalb des blauen Objekts.	4	auÃŸerhalb	3	Das gelbe Objekt ist auf dem blauen Objekt.	4	auf	1	Das gelbe Objekt ist Ã¼ber dem blauen Objekt	4	Ã¼ber	2	Das gelbe Objekt ist Ã¼ber dem blauen Objekt.	4	Ã¼ber	2	5	1	3	1) In the question "What is your field...", I cannot tick on more than one choice. / 2) The distinction between "off" and "above" was not clear from the picture.	German	5	7	Test block 3|Test block 1|Test block 4|Test block 6|Test block 5|Test block 2
	Default Response Set	Anonymous				0	2014-11-07 21:32:40	2014-11-07 21:55:18	1	1	German	Der gelbe Gegenstand befindet sich (in) dem blauen Gegenstand.	4	in	1	Der gelbe Gegenstand befindet sich (hinter) dem blauen Gegenstand.	4	hinter	2	Der gelbe Gegenstand befindet sich (auÃŸerhalb) des blauen Gegestands.	4	auÃŸerhalb	3	Der gelbe Gegenstand befindet sich (auf) dem blauen Gegenstand.	4	auf	1	Der gelbe Gegenstand befindet sich (Ã¼ber) dem blauen Gegenstand.	4	Ã¼ber	2	Der gelbe Gegenstand ist (weit entfernt vom) blauen Gegenstand.	5	(weit entfernt vom)	4	5	1	2	In the above question "What is your field of study (choose all that apply)?", you cannot select all that apply because the software only lets you choose one.	German, English	6	7	Test block 2|Test block 4|Test block 5|Test block 3|Test block 6|Test block 1
	Default Response Set	Anonymous				0	2014-11-08 16:15:57	2014-11-08 16:23:18	1	1	german	Der blaue Gegenstand ist (im) blauen Gegenstand.	4	im	1	Der gelbe Gegenstand ist (hinter) dem blauen Gegenstand.	4	hinter	2	Der gelebe Gegenstand ist (ausserhalb) des blauen Gegenstand.	4	ausserhalb	3	Der gelbe Gegenstand ist (auf) dem blauen Gegenstand.	4	auf	1	Der gelebe Gegenstand ist (Ã¼ber) dem blauen Gegenstand.	4	Ã¼ber	2	Der gelbe Gegenstand ist (nicht auf) dem blauen Gegenstand.	4	nicht auf	2	5	1	2	no comment	german	6	7	Test block 1|Test block 3|Test block 4|Test block 2|Test block 6|Test block 5
	Default Response Set	Anonymous				0	2014-11-08 18:27:00	2014-11-08 18:35:25	1	1	German	Das gelbe Objekt ist (im) blauen Objekt.	4	im (=in dem, masculine / neutral form vs. in, feminine e.g. ist in der blauen Kiste).	1	Das gelbe Objekt is (hinter) dem blauen Objekt.	4	hinter	2	Das gelbe Objekt ist (ausserhalb) des blauen Objekts.	4	ausserhalb /	3	Das gelbe Objekt ist (auf) dem blauen Objekt.	4	auf	1	Das gelbe Objekt ist (Ã¼ber) dem blauen Objekt.	4	Ã¼ber	2	Das gelbe Objekt ist (weg) vom blauen Objekt.	4	weg	1	5	1	2	It took longer than 5 minutes.. ;) and I think that only linguists can do this survey (i.e., notions like adposition etc are not always known to lay persons..).	German, French	6	7	Test block 1|Test block 3|Test block 6|Test block 4|Test block 2|Test block 5
	Default Response Set	Anonymous				0	2014-11-08 19:16:38	2014-11-08 19:24:43	1	1	german	Das gelbe Obekt ist (in) dem blauen Objekt	4	in	1	Das gelbe Objekt ist (hinter) dem blauen Objekt	4	hinter	2	Das gelbe Objekt ist (auÃŸerhalb) des blauen Objekts	4	auÃŸerhalb	3	Das gelbe Ojekt ist (auf) dem blauen Objekt	4	auf	1	Das gelbe Objekt ist (Ã¼ber) dem blauen Objekt	4	Ã¼ber	2	Das gelbe Objekt ist (entfernt von) dem blauen Objekt	5	entfernt von	3	4	1	3	nothing	german	4	7	Test block 5|Test block 2|Test block 4|Test block 6|Test block 1|Test block 3
	Default Response Set	Anonymous				0	2014-11-10 09:03:45	2014-11-10 09:10:39	1	1	German	Das gelbe Objekt ist [in] dem blauen Objekt.	4	in	1	Das gelbe Objekt ist [hinter] dem blauen Objekt.	4	hinter	2	Das gelbe Objekt ist auÃŸerhalb des blauen Objekts.	4	auÃŸerhalb	3	Das gelbe Objekt ist [auf] dem blauen Objekt.	4	auf	1	Das gelbe Objekt ist [Ã¼ber] dem blauen Objekt.	4	Ã¼ber	2	Das gelbe Objekt ist [Ã¼ber] dem blauen Objekt.	4	Ã¼ber	2	4	1	2	no comments	German	6	7	Test block 6|Test block 2|Test block 3|Test block 5|Test block 1|Test block 4
	Default Response Set	Anonymous				0	2014-11-10 10:02:08	2014-11-10 10:07:33	1	1	German	Das gelbe O. ist (im) blauen O.	4	im	1	Das gelbe Objekt ist (hinter) dem blauen O.	4	hinter	2	Das gelbe O. ist (auÃŸerhalb des) blauen O.	4	(auÃŸerhalb des)	4	Das gelbe Objekt ist (auf) dem blauen Objekt.	4	auf	1	Das gelbe O. ist (Ã¼ber) dem blauen O.	4	Ã¼ber	2	Das gelbe Objekt ist (Ã¼ber) dem blauen Objekt.	4	Ã¼ber	2	4	1	1	No.	German	5	7	Test block 4|Test block 6|Test block 2|Test block 3|Test block 1|Test block 5
	Default Response Set	Anonymous				0	2014-11-11 10:55:26	2014-11-11 11:03:19	1	1	German	Das gelbe Objekt ist (in) dem blauen Objekt.	4	in	1	Das gelbe Objekt ist (hinter) dem blauen Objekt.	4	hinter	2	Das gelbe Objekt ist (auÃŸerhalb) des blauen Objektes.	4	auÃŸerhalb	3	Das gelbe Objekt ist (auf) dem blauen Objekt.	4	auf	1	Das gelbe Objekt ist (oberhalb) dem blauen Objekt.	4	oberhalb	3	Das gelbe Objekt befindet sich (abseits) des blauen Objekts.	4	abseits	2	4	1	1	in German, there are more possibilites to translate the prepositions than the ones I mentioned.	German	5	7	Test block 2|Test block 6|Test block 3|Test block 5|Test block 1|Test block 4
	Default Response Set	Anonymous				0	2014-10-31 16:48:24	2014-10-31 16:57:11	1	1	hebrew	×”××•×‘×™×™×§×˜ ×”×¦×”×•×‘ (×‘×ª×•×š) ×”××•×‘×™×™×§×˜ ×”×›×—×•×œ	1	be'toCH	2	×”××•×‘×™×™×§×˜ (×ž××—×•×¨×™) ×¢×œ ×”××•×‘×™×™×§×˜ ×”×›×—×•×œ	5	me'aCHorey	4	×”××•×‘×™×™×§×˜ ×”×¦×”×•×‘ (×ž×—×•×¥) ×œ××•×‘×™×™×§×˜ ×”×›×—×•×œ	2	mi'CHouts	2	×”××•×‘×™×™×§×˜ ×”×¦×”×•×‘ ×”×•× (×¢×œ) ×”××•×‘×™×™×§×˜ ×”×›×—×•×œ	4	on / upon	1	×”××•×‘×™×™×§×˜ ×”×¦×”×•×‘ ×”×•× (×ž×¢×œ) ×”××•×‘×™×™×§×˜ ×”×›×—×•×œ	4	me'al	2	×”××•×‘×™×™×§×˜ ×”×¦×”×•×‘ (×›×‘×•×™) ×”××•×‘×™×™×§×˜ ×”×›×—×•×œ	2	qavouy	2	5	1	1	Good luck collegues	French	7	6	Test block 4|Test block 2|Test block 6|Test block 5|Test block 3|Test block 1
	Default Response Set	Anonymous				0	2014-10-31 17:06:58	2014-11-01 10:24:08	1	1	Hebrew	hakhefez hatzahov hoo (betokh) hakhefez haqakhol / ×”×—×¤×¥ ×”×¦×”×•×‘ ×”×•× (×‘×ª×•×š) ×”×—×¤×¥ ×”×›×—×•×œ	4	(betokh) / (×‘×ª×•×š)	2	hakhefetz hatzahov hoo (me'akhorey) hakhefetz haqakhol / ×”×—×¤×¥ ×”×¦×”×•×‘ ×”×•× (×ž××—×•×¨×™) ×”×—×¤×¥ ×”×›×—×•×œ	4	(me'akhorey) / (×ž××—×•×¨×™)	4	hakhefetz hatzahov hoo (mikhootz) lakhefetz haqakhol / ×”×—×¤×¥ ×”×¦×”×•×‘ ×”×•× (×ž×—×•×¥) ×œ×—×¤×¥ ×”×›×—×•×œ /	4	(mikhootz) / (×ž×—×•×¥)	2	hakhefetz hatzahov hoo (a'l) hakhefetz haqakhol / ×”×—×¤×¥ ×”×¦×”×•×‘ ×”×•× (×¢×œ) ×”×—×¤×¥ ×”×›×—×•×œ	4	(a'l) / (×¢×œ)	1	hakhefetz hatzahov hoo (me'a'l) ha'khefetz haqakhol / ×”×—×¤×¥ ×”×¦×”×•×‘ ×”×•× (×ž×¢×œ) ×”×—×¤×¥ ×”×›×—×•×œ /	4	(me'a'l) [= above, on top of] / (×ž×¢×œ)	2	hakhefetz hatzahov hoo (bessamookh) lakhefetz haqakhol / ×”×—×¤×¥ ×”×¦×”×•×‘ ×”×•× (×‘×¡×ž×•×š) ×œ×—×¤×¥ ×”×›×—×•×œ	4	(bessamookh) / (×‘×¡×ž×•×š)	3	3	1	2	epistemology and history of linguistics, cognitive linguistics	Hebrew	6	7	Test block 5|Test block 2|Test block 3|Test block 4|Test block 1|Test block 6
	Default Response Set	Anonymous				0	2014-11-01 19:33:35	2014-11-01 19:49:47	1	1	Hebrew	ha-xefets ha-tahov (be-tox) ha-xefets ha-kaxol / ×”×—×¤×¥ ×”×¦×”×•×‘ (×‘×ª×•×š) ×”×—×¤×¥ ×”×›×—×•×œ	4	be-tox / ×‘×ª×•×š	2	ha-xefets ha-tsahov (me-axorey) ha-xefets ha-kaxol / ×”×—×¤×¥ ×”×¦×”×•×‘ (×ž××—×•×¨×™) ×”×—×¤×¥ ×”×›×—×•×œ	4	me-axorey / ×ž××—×•×¨×™	4	ha-xefets ha-tsahov (mi-xuts la-)xefets ha-kaxol / ×”×—×¤×¥ ×”×¦×”×•×‘ (×ž×—×•×¥ ×œ)×—×¤×¥ ×”×›×—×•×œ	4	mi-xuc la / ×ž×—×•×¥ ×œ	3	ha-xefets ha-tsahov (al) ha-xefets ha-kaxol / ×”×—×¤×¥ ×”×¦×”×•×‘ (×¢×œ) ×”×—×¤×¥ ×”×›×—×•×œ	4	al / ×¢×œ	1	[ha-xefets ha-tsahov nimtsa (me-al) ha-xecef ha-kaxol] / ×”×—×¤×¥ ×”×¦×”×•×‘ × ×ž×¦× (×ž×¢×œ) ×”×—×¤×¥ ×”×›×—×•×œ	4	me-al / ×ž×¢×œ	2	there is no way of saying this. I would say 'not on' / ha-xefec ha-tsahov (lo al) ha-xefets ha-kaxol / ×”×—×¤×¥ ×”×¦×”×•×‘ (×œ× ×¢×œ) ×”×—×¤×¥ ×”×›×—×•×œ	5	lo al / ×œ× ×¢×œ	2	5	1	2	I wasn't sure whether to classify these words as addpositions, some of them are clearly made out of two words, so me-al is 'from on', be-tox is 'in-interior' and me-axorey is 'from-behind'	English, Hebrew, Spanish. I am quite fluent in French too though I make mistakes.	6	7	Test block 5|Test block 3|Test block 2|Test block 4|Test block 6|Test block 1
	Default Response Set	Anonymous				0	2014-11-08 16:22:54	2014-11-08 16:41:41	1	1	Hebrew	hachefetz hatsahov nimtsa (betoch) hachefetz hakachol / ×”×—×¤×¥ ×”×¦×”×•×‘ × ×ž×¦× (×‘×ª×•×š) ×”×—×¤×¥ ×”×›×—×•×œ	4	betoch / ×‘×ª×•×š	1.5	hachefetz hatsahov nimtsa (me'achorei) hachefetz hakachol / ×”×—×¤×¥ ×”×¦×”×•×‘ × ×ž×¦× (×ž××—×•×¨×™) ×”×—×¤×¥ ×”×›×—×•×œ	4	me'achorei / ×ž××—×•×¨×™	4.25	hachefetz hatsahov nimtsa (mechuts) lachefetz hakachol / ×”×—×¤×¥ ×”×¦×”×•×‘ × ×ž×¦× (×ž×—×•×¥) ×œ×—×¤×¥ ×”×›×—×•×œ	4	mechutz / ×ž×—×•×¥	2	hachefetz hatsahov munach (al) hachefetz hakachol / ×”×—×¤×¥ ×”×¦×”×•×‘ ×ž×•× ×— (×¢×œ) ×”×—×¤×¥ ×”×›×—×•×œ	4	al / ×¢×œ	1	hachefetz hatsahov nimtsa (me'al) hachefetz hakachol / ×”×—×¤×¥ ×”×¦×”×•×‘ × ×ž×¦× (×ž×¢×œ) ×”×—×¤×¥ ×”×›×—×•×œ	4	me'al / ×ž×¢×œ	2	I don't know how to translate it.	5	n/a		5	3	2	1. I made an error in the "out of" question and I cannot go back. I only put "out" in parentheses instead of "out of". "Out of" is "mechutz le" ×ž×—×•×¥ ×œ and the second part (le) is attached to the noun. / / 2. Whenever I wrote "ch" in translation, I was referring to /x/ in IPA.	Hebrew, ~English	6	7	Test block 2|Test block 4|Test block 6|Test block 5|Test block 1|Test block 3
	Default Response Set	Anonymous				0	2014-11-08 18:42:19	2014-11-08 19:16:34	1	1	Hebrew	ha-obyekt ha-tsahov hu [be-tox] ha-obyekt ha-kaxol / ×”××•×‘×™×™×§×˜ ×”×¦×”×•×‘ ×”×•× [×‘×ª×•×š] ×”××•×‘×™×™×§×˜ ×”×›×—×•×œ	4	be-tox / ×‘×ª×•×š	2	ha-obyekt ha-tsahov hu [me-axorey] ha-obyekt ha-kaxol / ×”××•×‘×™×™×§×˜ ×”×¦×”×•×‘ ×”×•× [×ž××—×•×¨×™] ×”××•×‘×™×™×§×˜ ×”×›×—×•×œ	4	me-axorey / ×ž××—×•×¨×™	4	ha-obyekt ha-tsahov hu [mi-xuts l]a-obyekt ha-kahol / ×”××•×‘×™×™×§×˜ ×”×¦×”×•×‘ ×”×•× [×ž×—×•×¥ ×œ]××•×‘×™×™×§×˜ ×”×›×—×•×œ	5	mi-xuts le / ×ž×—×•×¥ ×œ	3	ha-obyekt ha-tsahov hu [al] ha-obyekt ha-kaxol / ×”××•×‘×™×™×§×˜ ×”×¦×”×•×‘ ×”×•× [×¢×œ] ×”××•×‘×™×™×§×˜ ×”×›×—×•×œ	4	[al] / ×¢×œ	1	ha-obyekt ha-tsahov hu [me-al] ha-obyekt ha-kaxol / ×”××•×‘×™×™×§×˜ ×”×¦×”×•×‘ ×”×•× [×ž×¢×œ] ×”××•×‘×™×™×§×˜ ×”×›×—×•×œ	4	me-al / ×ž×¢×œ	2	ha-obyekt ha-tshaov hu [me-al] ha-obyekt ha-kaxol / ×”××•×‘×™×™×§×˜ ×”×¦×”×•×‘ ×”×•× [×ž×¢×œ] ×”××•×‘×™×™×§×˜ ×”×›×—×•×œ	4	me-al / ×ž×¢×œ	2	3	1	1	I transcripted the Hebrew translations roughly as in IPA.	Hebrew	5	7	Test block 3|Test block 4|Test block 6|Test block 5|Test block 1|Test block 2
	Default Response Set	Anonymous				0	2014-11-10 06:37:11	2014-11-10 06:52:12	1	1	Hebrew	Hadavar hatzahov (betoh) hadavar hakahol. / .×”×“×‘×¨ ×”×¦×”×•×‘ (×‘×ª×•×š) ×”×“×‘×¨ ×”×›×—×•×œ	4	betoh N / ×‘×ª×•×š N /	2	Hadavar hatzahov (meahorey) hadavar hakahol. / .×”×“×‘×¨ ×”×¦×”×•×‘ (×ž××—×•×¨×™) ×”×“×‘×¨ ×”×›×—×•×œ	4	meahorey N / ×ž××—×•×¨×™ N /	4	Hadavar hatzahov (mihutz le)davar hakahol	5	mihutz le-N	3	Hadavar hatzahov (al) hadavar hakahol. / .×”×“×‘×¨ ×”×¦×”×•×‘ (×¢×œ) ×”×“×‘×¨ ×”×›×—×•×œ	4	al N / / ×¢×œ N	1	Hadavar hatzahov (meal) hadavar hakahol. / .×”×“×‘×¨ ×”×¦×”×•×‘ (×ž×¢×œ) ×”×“×‘×¨ ×”×›×—×•×œ	4	meal N / ×ž×¢×œ N /	2	Hadavar hatzahov (meal) hadavar hakahol. / .×”×“×‘×¨ ×”×¦×”×•×‘ (×ž×¢×œ) ×”×“×‘×¨ ×”×›×—×•×œ	4	meal N / ×ž×¢×œ N	2	4	1	1	note that in Hebrew both the English prepositions 'above' and 'off' are realized by the same lexical item 'meal' /	Hungarian, Romanian, Hebrew, English	7	7	Test block 3|Test block 4|Test block 1|Test block 5|Test block 2|Test block 6
	Default Response Set	Anonymous				0	2014-11-07 22:17:36	2014-11-07 22:25:37	1	1	hungarian	A sÃ¡rga tÃ¡rgy a kÃ©k tÃ¡rgy(ban) van.	2	ban	1	A sÃ¡rga tÃ¡rgy a kÃ©k tÃ¡rgy (mÃ¶gÃ¶tt) van.	4	mÃ¶gÃ¶tt	2	A sÃ¡rga tÃ¡rgy a kÃ©k tÃ¡rgyon (kÃ­vÃ¼l) van.	4	kÃ­vÃ¼l	2	A sÃ¡rga tÃ¡rgy a kÃ©k tÃ¡rgy(on) van.	1	on	1	A sÃ¡rga tÃ¡rgy a kÃ©k tÃ¡rgy (fÃ¶lÃ¶tt) van.	4	fÃ¶lÃ¶tt	2	A sÃ¡rga tÃ¡rgy a kÃ©k tÃ¡rgyon kÃ­vÃ¼l van.	4	kÃ­vÃ¼l	2	5	1	2	nope	Hungarian	5	7	Test block 3|Test block 1|Test block 5|Test block 4|Test block 2|Test block 6
	Default Response Set	Anonymous				0	2014-11-10 06:19:07	2014-11-10 06:37:01	1	1	Hungarian	A sÃ¡rga tÃ¡rgy a kÃ©k tÃ¡rgy(ban) van.	2	N-ban	1	A sÃ¡rga tÃ¡rgy a kÃ©k tÃ¡rgy (mÃ¶gÃ¶tt) van.	4	N mÃ¶gÃ¶tt	2	A sÃ¡rga tÃ¡rgy a kÃ©k tÃ¡rgy-on kÃ¬vÃ¼l van. /	5	N-on kÃ¬vÃ¼l / N-affix postposition	3	A sÃ¡rga tÃ¡rgy a kÃ©k tÃ¡rgy(on) van.	2	N-on	1	A sÃ¡rga tÃ¡rgy a kÃ©k tÃ¡rgy (fÃ¶lÃ¶tt) van.	4	fÃ¶lÃ¶tt	2	A sÃ¡rga tÃ¡rgy a kÃ©k tÃ¡rgy(tÃ³l tÃ¡vol) van. /	5	N-tÃ³l tÃ¡vol	3	4	1	1	The sentence 'The yellow object is off the blue object' can be realized in Hungarian in two ways. / 1. N-suffix+postposition / 2. negating the sentence resulting in 'not on N ' - gloss provided below: / A sÃ¡rga tÃ¡rgy nincs a kÃ©k tÃ¡rgy-on. / the blue object is not the blue object-suff. on / 'The yellow object is not on the blue object.'	Hungarian, Romanian, Hebrew, English	7	7	Test block 1|Test block 5|Test block 3|Test block 2|Test block 4|Test block 6
	Default Response Set	Anonymous				0	2014-10-27 10:51:22	2014-10-27 11:01:09	1	1	Italian	l'oggetto giallo Ã¨ (ne)ll'oggetto blu	4	in	1	l'oggetto giallo Ã¨ dietro l'oggetto blu	4	dietro	2	l'oggetto giallo Ã¨ (fuori dal)l'oggetto blu	4	fuori da	3	l'oggetto giallo Ã¨ (su)ll'oggetto blu	4	su	1	L'oggetto giallo Ã¨ (sopra) l'oggetto blu	4	sopra	2	l'oggetto giallo Ã¨ (fuori dal)l'oggetto blu	4	fuori da	3	5	1	2	in some cases you asked about number of syllables for thing that more than a word long. e.g.: Italian "fuori da" is a two word 3 syllable complex preposition. At least under certain analysis.	Italian and Italian Sign Language	5	7	Test block 5|Test block 3|Test block 6|Test block 4|Test block 1|Test block 2
	Default Response Set	Anonymous				0	2014-11-07 19:38:25	2014-11-07 19:49:49	1	1	Italian	L'oggetto giallo Ã¨ dentro quello blu.	4	dentro	2	L'oggetto giallo Ã¨ posizionato dietro l'oggetto blu.	4	dietro	2	L'oggetto giallo non Ã¨ incluso in quello blu.	5	non Ã¨ incluso	5	L'oggetto giallo Ã¨ sopra quello blu.	4	sopra	2	L'oggetto giallo Ã¨ posizionato al di sopra di quello blu.	4	al di sopra	4	L'oggetto giallo si trova al di fuori di quello blu.	4	al di fuori	4	3	1	1	I don't have any comments, but I do wish you good luck with your research!	Italian	5	7	Test block 3|Test block 5|Test block 4|Test block 6|Test block 2|Test block 1
	Default Response Set	Anonymous				0	2014-11-10 08:55:18	2014-11-10 09:02:48	1	1	Italian	L'oggetto giallo e' (nel)l'oggetto blu.	4	nell'	1	L'oggetto giallo e' (dietro) l'oggetto blu.	4	dietro	2	L'oggetto giallo e' (al di fuori del)l'oggetto blu.	4	al di fuori di	5	L'oggetto giallo e' (sul)l'oggetto blu. /	4	sull'	1	L'oggetto giallo e' (sopra) l'oggetto blu.	4	sopra	2	L'oggetto giallo e' (lontano dal)l'oggetto blu.	4	lontano da	4	4	5	4	computer science	Italian	5	7	Test block 2|Test block 1|Test block 4|Test block 5|Test block 3|Test block 6
	Default Response Set	Anonymous				0	2014-11-01 17:48:31	2014-11-01 18:06:43	1	1	Japanese	kiiroi mono ga aoi mono (no naka ni) aru / é»„è‰²ã„ã‚‚ã®ãŒé’ã„ã‚‚ã®(ã®ä¸­ã«)ã‚ã‚‹	5	no naka ni / ã®ä¸­ã«	4	kiiro mono ga aoi mono (no ushiro ni) aru / é»„è‰²ã„ã‚‚ã®ãŒé’ã„ã‚‚ã®(ã®å¾Œã‚ã«)ã‚ã‚‹	5	no ushiro ni / ã®å¾Œã‚ã«	5	kiiroi mono ga aoi mono (no soto ni) aru / é»„è‰²ã„ã‚‚ã®ãŒé’ã„ã‚‚ã®(ã®å¤–ã«)ã‚ã‚‹	5	no soto ni / ã®å¤–ã«	4	kiiroi mono ga aoi mono (no ue ni) aru / é»„è‰²ã„ã‚‚ã®ãŒé’ã„ã‚‚ã®(ã®ä¸Šã«)ã‚ã‚‹	5	no ue ni / ã®ä¸Šã«	4	kiiroi mono ga aoi mono (no ue ni) aru / é»„è‰²ã„ã‚‚ã®ãŒé’ã„ã‚‚ã®(ã®ä¸Šã«)ã‚ã‚‹ /	5	no ue ni / ã®ä¸Šã«	4	kiiroi mono ga aoi mono (kara hanarete) iru / é»„è‰²ã„ã‚‚ã®ãŒé’ã„ã‚‚ã®(ã‹ã‚‰é›¢ã‚Œã¦)ã„ã‚‹	5	kara hanarete / ã‹ã‚‰é›¢ã‚Œã¦	6	5	1	2	All the prepositions (except "off") I translated in the survey have following structure: genitive Case-marker "no" + noun + dative Case-marker "ni". As for "off", it has the structure genitive Case-marker "no" + the infinitive/gerundive form of the verb "hanare", which means "leave".	Japanese	5	7	Test block 4|Test block 1|Test block 2|Test block 6|Test block 5|Test block 3
	Default Response Set	Anonymous				0	2014-11-08 19:02:41	2014-11-08 19:14:28	1	1	Kannada	haladi vastu niili vastuvina (olage) ide	4	olage	3	haladi vastu niili vastuvina (hinde) ide.	4	hinde	2	haladi vastu niili vastuvina (horage) ide	4	horage	3	haladi vastu niili vastuvina (mele) ide.	4	mele	2	haladi vastu niili vastuvina (mele) ide	4	mele	2	haladi vastu niili vastuginta (bere) ide	4	bere	2	5	1	2	Field Linguistics	Kannada	6	7	Test block 2|Test block 6|Test block 5|Test block 1|Test block 4|Test block 3
	Default Response Set	Anonymous				0	2014-10-31 17:06:23	2014-10-31 20:31:37	1	1	Lithuanian	Geltonas daiktas yra mÄ—lyn"ame" daikt"e". (locative case)	2	Not translated as such, case marker on noun and adjective.	1.33333	Geltonas daiktas yra (uÅ¾) mÄ—lino daikto.	4	uÅ¾	1	No direct way to express it. Would use negation plus locative case: / Negation on the verb: / Geltonas daiktas _n_Ä—ra mÄ—lyn_ame_ daikt_e_ / Negation on the DP (less natural) / Geltonas daiktas yra "ne" mÄ—lyn_ame_ daikt_e_ /	5	does not apply		Geltonas daiktas yra (ant) mÄ—lyno daikto.	4	ant	1	Geltonas daiktas yra (virÅ¡) mÄ—lyno daikto.	4	virÅ¡	1	Do you 1- simply mean that the yellow object is outside of the blue object or 2- that it is over it or 3- that it came out of the blue object? / / 1: same as first case (negation + locative case marker) / 2: preposition virÅ¡ (and genitive): Geltonas daiktas (yra) virÅ¡ mÄ—lyno daikto. / 3: preposition iÅ¡: Geltonas daiktas [movement verb] iÅ¡ mÄ—lyno daikto.	4	2: virÅ¡ / 3: iÅ¡	1	4	1	1	Can't indicate more than one field of study above (although it's written "choose all that apply"). You can add Specific language. We were two people discussing the data.	Lithuanian + French	5	7	Test block 3|Test block 1|Test block 6|Test block 2|Test block 5|Test block 4
	Default Response Set	Anonymous				0	2014-11-02 08:33:38	2014-11-02 08:57:20	1	1	Lithuanian	Geltonas daiktas yra mÄ—lyn(ame) daikt(e).	2	-ame (masc. sg., adjective ending, all stems, undetermined flexion), -e (masc. sg., nominal ending, o-stems)	2	Geltonas daiktas yra (uÅ¾) mÄ—lyno daikto.	4	uÅ¾	1	Geltonas daiktas yra (uÅ¾) mÄ—lyno daikto.	4	uÅ¾	1	Geltonas daiktas yra (ant) mÄ—lyno daikto.	4	ant	1	Geltonas daiktas yra virÅ¡ mÄ—lyno daikto.	4	virÅ¡	1	Geltonas daiktas yra (uÅ¾) mÄ—lyno daikto.	4	uÅ¾	1	4	1	1	Lithuanian does not usually distinguish between "off", "behind" and "out of".	French	5	6	Test block 3|Test block 5|Test block 2|Test block 6|Test block 4|Test block 1
	Default Response Set	Anonymous				0	2014-11-03 16:19:45	2014-11-03 17:13:26	1	1	Moroccan Arabic	É¦adakÊƒÊƒi lli SfeR kajn (f) É¦adakÊƒÊƒi lli zrÉ™q / / Ù‡Ø¯ÙƒØ´ Ù„ØµÙØ± ÙƒÙŠÙ† (Ù) Ù‡Ø¯ÙƒØ´ Ù„Ø²Ø±Ù‚	4	(f) / (Ù)	1	É¦adakÊƒÊƒi lli SfeR kajn (muR) É¦adakÊƒÊƒi lli zrÉ™q / / Ù‡Ø¯ÙƒØ´ Ù„ØµÙØ± ÙƒÙŠÙ†( Ù…ÙˆØ±)Ù‡Ø¯ÙƒØ´ Ù„Ø²Ø±Ù‚	4	(muR) / ( Ù…ÙˆØ±)	1	É¦adakÊƒÊƒi lli SfeR kajn (Ê•la brra) d É¦adakÊƒÊƒi lli zrÉ™q / / Ù‡Ø¯ÙƒØ´ Ù„ØµÙØ± ÙƒÙŠÙ† (Ø¹Ù„ Ø¨Ø±) Ø¯ Ù‡Ø¯ÙƒØ´ Ù„Ø²Ø±Ù‚	4	Ê•la brra / Ø¹Ù„ Ø¨Ø±	2	É¦adakÊƒÊƒi lli SfÉ™R kajn( fuq) É¦adakÊƒÊƒi lli ZRÉ™q / Ù‡Ø¯ÙƒØ´ Ù„ØµÙØ± ÙƒÙŠÙ† ÙÙˆÙ‚ Ù‡Ø¯ÙƒØ´ Ù„Ø²Ø±Ù‚	4	fuq / ÙÙˆÙ‚	1	É¦adakÊƒÊƒi lli SfeR kajn (fuq) É¦adakÊƒÊƒi lli zrÉ™q / / Ù‡Ø¯ÙƒØ´ Ù„ØµÙØ± ÙƒÙŠÙ†( ÙÙˆÙ‚) Ù‡Ø¯ÙƒØ´ Ù„Ø²Ø±Ù‚	4	(fuq) / (ÙÙˆÙ‚)	1	É¦adakÊƒÊƒi lli SfeR kajn (Ê•la brra) d É¦adakÊƒÊƒi lli zrÉ™q / / Ù‡Ø¯ÙƒØ´ Ù„ØµÙØ± ÙƒÙŠÙ† (Ø¹Ù„ Ø¨Ø±) Ø¯ Ù‡Ø¯ÙƒØ´ Ù„Ø²Ø±Ù‚	4	(Ê•la brra) / / (Ø¹Ù„ Ø¨Ø±)	2	4	1	1	my comment is about the writing system I adopted in wriitng in Moroccan Arabic. Actually, the latter variety of Arabic is the one spoken in Morocco, Yet, it has many dialects, but they do not differ much in the prepositions I've translated. The dialects are mutually inteligible. Moroccan Arabic has no official wriitng system. It is mostly used in speech but never in writing. I adopted the Standar…	I speak French, English, Tashlhit Berber, but none of them I speak with native level proficiency.	5	7	Test block 4|Test block 1|Test block 6|Test block 5|Test block 2|Test block 3
	Default Response Set	Anonymous				0	2014-10-31 18:15:14	2014-10-31 18:19:53	1	1	Norwegian	(i)	4	i	1	(bak)	4	bak	1	ute av	4	ute	2	(pÃ¥)	4	pÃ¥	1	(over)	4	over	2	(av)	4	av	1	5	4	2	French studies	Norwegian	5	7	Test block 3|Test block 2|Test block 1|Test block 6|Test block 5|Test block 4
	Default Response Set	Anonymous				0	2014-11-04 09:56:50	2014-11-04 10:10:20	1	1	Persian	Å¡ey'-e zard (dÃ¢xel-e) Å¡ey'-e Ã¢bi ast. / Ø´ÛŒ Ø²Ø±Ø¯ (Ø¯Ø§Ø®Ù„) Ø´ÛŒ Ø¢Ø¨ÛŒ Ø§Ø³Øª.	4	dÃ¢xel / Ø¯Ø§Ø®Ù„	2	Å¡ey'-e zard (poÅ¡t-e) Å¡ey'-e Ã¢bi ast. / Ø´ÛŒ Ø²Ø±Ø¯ (Ù¾Ø´Øª) Ø´ÛŒ Ø¢Ø¨ÛŒ Ø§Ø³Øª	4	poÅ¡t / Ù¾Ø´Øª	1	Å¡ey'-e zard (birun-e) Å¡ey'e Ã¢bi ast. / / Ø´ÛŒ Ø²Ø±Ø¯ Ø¨ÛŒØ±ÙˆÙ† Ø´ÛŒ Ø¢Ø¨ÛŒ Ø§Ø³Øª.	4	birun / Ø¨ÛŒØ±ÙˆÙ†	2	Å¡ey'-e zard (ru-ye) Å¡ey'-e Ã¢bi ast. / Ø´ÛŒ Ø²Ø±Ø¯ Ø±ÙˆÛŒ Ø´ÛŒ Ø¢Ø¨ÛŒ Ø§Ø³Øª.	4	ru(y) / Ø±ÙˆÛŒ /	1	shey'-e zard (bÃ¢lÃ¢-ye) shey'-e Ã¢bi ast. / Ø´ÛŒâ€Œ Ø²Ø±Ø¯ (Ø¨Ø§Ù„Ø§ÛŒ) Ø´ÛŒ Ø¢Ø¨ÛŒ Ø§Ø³Øª.	4	bÃ¢lÃ¢ / Ø¨Ø§Ù„Ø§	2	Å¡ey'-e zard (xÃ¢rej-e) Å¡ey'-e Ã¢bi ast. / Ø´ÛŒ Ø²Ø±Ø¯ (Ø®Ø§Ø±Ø¬) Ø´ÛŒ Ø¢Ø¨ÛŒ Ø§Ø³Øª.	4	xÃ¢rej / Ø®Ø§Ø±Ø¬ /	2	3	1	1	Non<	Persian	4	7	Test block 5|Test block 2|Test block 3|Test block 4|Test block 6|Test block 1
	Default Response Set	Anonymous				0	2014-11-04 13:16:25	2014-11-04 13:28:51	1	1	polish	Å¼Ã³Å‚ty przedmiot jest ( w ) niebieskim przedmiocie	4	w	1	Å¼Ã³Å‚ty przedmiot jest (za) niebieskim przedmiotem	4	za	1	Å¼Ã³Å‚ty przemdiot jest (poza) niebieskim przedmiotem	4	poza	2	Å¼Ã³Å‚ty przemdiot jest (na) niebieskim przedmiocie	4	na	1	Å¼Ã³Å‚ty przemdiot jest (nad) niebieskim przedmiotem	4	nad	1	Å¼Ã³Å‚ty przemdiot jest (poza) niebieskim przedmiotem	4	poza	2	5	1	1	I don't see the difference between the two last sentences (off vs. out of)	french, spanish, polish	4	7	Test block 2|Test block 1|Test block 4|Test block 5|Test block 6|Test block 3
	Default Response Set	Anonymous				0	2014-10-31 17:44:12	2014-10-31 17:52:16	1	1	portuguese	O objeto amarelo esta (dentro) do objeto azul.	4	dentro	2	O objeto amarelo esta (atras) do objeto azul.	4	atras	2	O objeto amarelo esta (fora) do objeto azul.	4	fora	2	O objeto amarelo esta (em cima) do objeto azul.	4	em cima	3	The objeto esta (em cima) do objeto azul.	4	em cima	3	je ne comprends pas en anglais...	5	?		4	5	2	I study Didactique des langues.	French	5	5	Test block 2|Test block 1|Test block 4|Test block 3|Test block 5|Test block 6
	Default Response Set	Anonymous				0	2014-10-31 19:16:06	2014-10-31 19:40:23	1	1	Romanian	Obiectul galben este (Ã®n) obiectul albastru.	4	Ã®n	1	Obiectul galben este (Ã®n spatele) obiectului albastru.	4	Ã®n spatele	4	Obiectul galben este (Ã®n afara) obiectului albastru.	4	Ã®n afara	4	Obiectul galben este (pe) obiectul albastru.	4	pe	1	Obiectul galben este (deasupra) obiectului albastru.	4	deasupra	3	Obiectul galben este (alÄƒturi de) obiectul albastru.	4	alÄƒturi de	4	5	1	3	French linguistics	Romanian	5	7	Test block 2|Test block 3|Test block 1|Test block 5|Test block 4|Test block 6
	Default Response Set	Anonymous				0	2014-10-31 22:29:16	2014-10-31 23:10:04	1	1	Russian	Zheltyj predmet (v) golubom predmete / Ð–ÐµÐ»Ñ‚Ñ‹Ð¹ Ð¿Ñ€ÐµÐ´Ð¼ÐµÑ‚ (Ð²) ÑÐ¸Ð½ÐµÐ¼ Ð¿Ñ€ÐµÐ´Ð¼ÐµÑ‚Ðµ	4	v / Ð²	0	Zheltyj predmet (za) golubym predmetom / Ð–ÐµÐ»Ñ‚Ñ‹Ð¹ Ð¿Ñ€ÐµÐ´Ð¼ÐµÑ‚ (Ð·Ð°) Ð³Ð¾Ð»ÑƒÐ±Ñ‹Ð¼ Ð¿Ñ€ÐµÐ´Ð¼ÐµÑ‚Ð¾Ð¼	4	za / Ð·Ð°	1	Zheltyj predmet (iz) golubogo predmeta / Ð–ÐµÐ»Ñ‚Ñ‹Ð¹ Ð¿Ñ€ÐµÐ´Ð¼ÐµÑ‚ (Ð¸Ð·) Ð³Ð¾Ð»ÑƒÐ±Ð¾Ð³Ð¾ Ð¿Ñ€ÐµÐ¼ÐµÑ‚Ð°	4	iz / Ð¸Ð·	1	Zheltyj predmet (na) sinem predmete / Ð–ÐµÐ»Ñ‚Ñ‹Ð¹ Ð¿Ñ€ÐµÐ´Ð¼ÐµÑ‚ (Ð½Ð°) ÑÐ¸Ð½ÐµÐ¼ Ð¿Ñ€ÐµÐ´Ð¼ÐµÑ‚Ðµ	4	na / Ð½Ð°	1	Zheltyj predmet (nad) sinim predmetom / Ð–ÐµÐ»Ñ‚Ñ‹Ð¹ Ð¿Ñ€ÐµÐ´Ð¼ÐµÑ‚ (Ð½Ð°Ð´) ÑÐ¸Ð½Ð¸Ð¼ Ð¿Ñ€ÐµÐ´Ð¼ÐµÑ‚Ð¾Ð¼ /	4	nad / Ð½Ð°Ð´	1	Zheltyj predmet (nÐ°d) golybym predmetom / Ð–ÐµÐ»Ñ‚Ñ‹Ð¹ Ð¿Ñ€ÐµÐ´Ð¼ÐµÑ‚ (Ð½Ð°Ð´) Ð³Ð¾Ð»ÑƒÐ±Ñ‹Ð¼ Ð¿Ñ€ÐµÐ´Ð¼ÐµÑ‚Ð¾Ð¼	4	nad / Ð½Ð°Ð´	1	4	1	3	It seems as if OVER and OFF are translated equally by NAD, it is really difficult to deliver/provide the mouvement nuance of OFF in Russian without using a verb accompaning or instead of the preposition. Contrary to the Russian translation IZ where this mouvement nuance (removing of the yellow object out of the blue object) can be rendered with the preposition IZ alone, without any verb. An inter…	Russian	5	7	Test block 1|Test block 5|Test block 4|Test block 6|Test block 3|Test block 2
	Default Response Set	Anonymous				0	2014-10-31 22:42:54	2014-10-31 23:25:22	1	1	Russian	Zheltyi predmet naxoditsja (vnytri) sinego / Ð–ÐµÐ»Ñ‚Ñ‹Ð¹ Ð¿Ñ€ÐµÐ´Ð¼ÐµÑ‚ Ð½Ð°Ñ…Ð¾Ð´Ð¸Ñ‚Ñ (Ð²Ð½ÑƒÑ‚Ñ€Ð¸) ÑÐ¸Ð½ÐµÐ³Ð¾	5	vnutri / Ð²Ð½ÑƒÑ‚Ñ€Ð¸ / (in most cases, "vnutri" is an adverb, but as inthis case, it is followed by a noun, it could be exceptionally considered a preposition)	2	Zheltyi predmet naxoditsja (za) sinim. / Ð–ÐµÐ»Ñ‚Ñ‹Ð¹ Ð¿Ñ€ÐµÐ´Ð¼ÐµÑ‚ Ð½Ð°Ñ…Ð¾Ð´Ð¸Ñ‚Ñ (Ð·Ð°) ÑÐ¸Ð½Ð¸Ð¼	4	za / Ð·Ð°	1	Zheltyi predmet (vytashili = VERB = 'was taken out') (iz = PREPOSITION = 'out') sinego / Ð–ÐµÐ»Ñ‚Ñ‹Ð¹ Ð¿Ñ€ÐµÐ´Ð¼ÐµÑ‚ (Ð²Ñ‹Ñ‚Ð°Ñ‰Ð¸Ð»Ð¸) (Ð¸Ð·) ÑÐ¸Ð½ÐµÐ³Ð¾ / (impossible to use only a preposition to be precise enough. Otherwise, it could be "vne" or "za predelami" that I used earlier. The prefix "vy" means 'out'). PREFIX+VERB+PREPOSTION are all obligatory	5	vy(root) iz / Ð²Ñ‹(root) Ð¸Ð·	4.5	Zheltyi predmet naxoditsja (na) sinem / Ð–ÐµÐ»Ñ‚Ñ‹Ð¹ Ð¿Ñ€ÐµÐ´Ð¼ÐµÑ‚ Ð½Ð°Ñ…Ð¾Ð´Ð¸Ñ‚Ñ (Ð½Ð°) ÑÐ¸Ð½ÐµÐ¼	4	na / Ð½Ð°	1	Zheltyi predmet naxoditsja (nad) sinim predmetom / Ð–ÐµÐ»Ñ‚Ñ‹Ð¹ Ð¿Ñ€ÐµÐ´Ð¼ÐµÑ‚ Ð½Ð°Ñ…Ð¾Ð´Ð¸Ñ‚ÑÑ (Ð½Ð°Ð´) ÑÐ¸Ð½Ð¸Ð¼ Ð¿Ñ€ÐµÐ´Ð¼ÐµÑ‚Ð¾Ð¼.	4	nad / Ð½Ð°Ð´	1	Zheltyi predmet naxoditsja (za predelami) sinego / Ð–ÐµÐ»Ñ‚Ñ‹Ð¹ Ð¿Ñ€ÐµÐ´Ð¼ÐµÑ‚ Ð½Ð°Ñ…Ð¾Ð´Ð¸Ñ‚Ñ (Ð·Ð° Ð¿Ñ€ÐµÐ´ÐµÐ»Ð°Ð¼Ð¸) ÑÐ¸Ð½ÐµÐ³Ð¾	2	za predelami / Ð·Ð° Ð¿Ñ€ÐµÐ´ÐµÐ»Ð°Ð¼Ð¸ / (if I only put the affix "za", then the meaning will change for "behind")	5	5	1	2	Second language acquisition (Englihs, Russian, French) + psycholingusitics, language and space / It was difficult to translate "off" and "out of" into Russian. The translations into Russian may not sound completely natural. I ma interestged in this study. Could I learn more about its goals?	Russian	7	7	Test block 5|Test block 2|Test block 1|Test block 6|Test block 3|Test block 4
	Default Response Set	Anonymous				0	2014-11-08 15:26:18	2014-11-08 15:40:23	1	1	Russian	Russian: Zholtyj predmet (vnutri) golubogo predmeta.	4	vnutri = inside	2	Russian: Zholtyj predmet (za) golubym predmetom.	4	za = behind	1	Russian: Zholtyj predmet vynut (iz) golubogo predmeta.	4	iz = out	1	zholtyj predmet (na) golubom predmete	4	na = on	1	Russian: Zholtyj predmet (nad) golubym predmetom	4	nad= above	1	zholtyj predmet podnialsia (s) golubogo predmeta or / zholtyj predmet otletajet (ot) golubogo predmeta	4	(s) = off or / (ot= from	1	5	1	3	auto-correct should be turned off; it autocorrected my Russian words	Russian, English	7	7	Test block 1|Test block 2|Test block 3|Test block 5|Test block 4|Test block 6
	Default Response Set	Anonymous				0	2014-11-01 16:34:29	2014-11-01 17:50:39	1	1	sardinian (variety: logudorese)	Sa cosa gialla est (in (intr' 'e)) sa cosa blu	4	in (inside of)	2.66667	Sa cosa gialla est (in secus de) sa cosa blu.	4	in back of	4	Sa cosa gialla est (in foras de) sa cosa blu	4	out of	4	Sa cosa gialla est ((in) supra (de)) sa cosa blu. / Pronunciation : / - (in supra) [i'supra]; / - (supra) ['supra]; / - (in supra de) short form [i'supre] / long form [i'supra de], with interdental [d] as in "this"	4	(on) top (of)	2.66667	Sa cosa gialla est (a supra (de)) sa cosa blu.	4	at over (of)	3	Sa cosa gialla est (in foras de) sa cosa blu / Pronunciation: (in foras de) = [i forar de], with interdental [d] as in "this"	4	out of	4	5	1	3	I've got a PhD in Linguistics but I first studied physics (in France: bac +5) / / In the case of logudorese sardinian, all three variants I indicated for certain prepositions can be used in a single dialect without any variation of meaning. / However, to say "behind", the translation will depend on the movement context, that is to say that if the speaker is moving (for example if he speaks while …	1. native french speaker / 2. native level proficiency in italian / and / 3. native level proficiency in a variety of logudorese sardinian	5	7	Test block 6|Test block 4|Test block 1|Test block 3|Test block 2|Test block 5
	Default Response Set	Anonymous				0	2014-10-31 17:01:38	2014-10-31 17:21:37	1	1	Serbian	Å½uti predmet je (u) plavom predmetu.	4	u	1	Å½uti predmet je (iza) plavog predmeta.	4	iza	2	Two options: / 1) Å½uti predmet je (izvan) plavog predmeta. / 2) Å½uti predmet je (van) plavog predmeta.	4	1) izvan / 2) van	1.5	Å½uti predmet je (na) plavom predmetu.	4	na	1	Again two options: / 1) Å½uti predmet je (iznad) plavog predmeta. / 2) Å½uti predmet je (nad) plavim predmetom.	4	1) iznad / 2) nad	1.5	Å½uti predmet je (van) plavog predmeta.	4	van	1	3	1	1	As I have indicated inside the survey, in Serbian some spatial prepositions come in two forms (X and iz+X - 'iz' means from) - historically these two had different meaning (location vs. source), but nowadays the source meaning is lost, so they both ended up indicating location. / / When it comes to the preposition 'off', I think that there is no good equivalent in Serbian - my translation of that…	Serbian	6	7	Test block 1|Test block 4|Test block 3|Test block 5|Test block 2|Test block 6
	Default Response Set	Anonymous				0	2014-11-01 08:04:13	2014-11-01 08:27:35	1	1	Slovenian	rumeni predmet je v modrem predmetu.	4	V	1	rumeni predmet je "za" modrim predmetom.	4	ZA	1	rumeni predmet je izven modrega predmeta.	4	IZVEN	2	rumeni predmet je na modrem predmetu.	4	NA	1	rumeni predmet je "nad" modrim predmetom.	4	NAD	1	rumeni predmet je "izven" modrega predmeta.	4	IZVEN	2	5	1	2	I made a mistake in translating one of the sentences (The yellow object is off the blue object.). The translation should be: Rumeni predmet je "stran od" modrega predmeta. the preposition is STRAN OD (two words, two syllables). / / Also, if needed, i hold a rather extensive database of the affix semantics in Slovenian, on which nothing was published yet, because i was part of the EoSS project (ht…	slovenian, croatian	6	7	Test block 5|Test block 6|Test block 3|Test block 1|Test block 4|Test block 2
	Default Response Set	Anonymous				0	2014-11-02 11:59:49	2014-11-02 12:06:00	1	1	spanish	el objeto amarillo estÃ¡ (dentro) del objeto azul	4	dentro	2	el objeto amarillo estÃ¡ (detrÃ¡s) del objeto azul	4	detrÃ¡s	2	el objeto amarillo estÃ¡ (fuera) del objeto azul	4	fuera	2	el objecto amarillo esta (sobre) el objeto azul	4	sobre	2	el objeto azul estÃ¡ (arriba) del objeto azul	4	arriba	3	creo que este sentido no puede ser expresado, al menos en mi dialecto	5	NA		5	1	2	no	spanish	6	7	Test block 4|Test block 2|Test block 3|Test block 5|Test block 6|Test block 1
	Default Response Set	Anonymous				0	2014-11-08 18:01:57	2014-11-08 18:19:31	1	1	Spanish	El objeto amarillo estÃ¡ (en) el objeto azul.	4	en	1	El objeto amarillo estÃ¡ (detrÃ¡s de)l objeto azul.	5	detrÃ¡s de	3	El objeto amarillo estÃ¡ (fuera de)l objeto azul.	5	fuera de	3	El objeto amarillo estÃ¡ (sobre) el objeto azul.	4	sobre	2	El objeto amarillo estÃ¡ (sobre) el objeto azul.	4	sobre	2	El objeto amarillo estÃ¡ (fuera de)l objeto azul.	5	fuera de	3	5	4	2	In Spanish, even if we have single prepositions that are more or less equivalent to English ones like "above" ("sobre") or "behind" ("tras"), it is often more natural to use [adverb + preposition] phrases such as "encima de" (lit. "above of") or "detrÃ¡s de" (lit. "behind of"), especially in conversational discourse. I don't think there's any single word to translate "off" and "out of", but just …	Spanish	5	7	Test block 6|Test block 2|Test block 3|Test block 5|Test block 4|Test block 1
	Default Response Set	Anonymous				0	2014-11-01 08:40:12	2014-11-01 08:52:00	1	1	Swedish	Det gula fÃ¶remÃ¥let Ã¤r (i) det blÃ¥a fÃ¶remÃ¥let.	4	i	1	Det gula fÃ¶remÃ¥let Ã¤r (bakom) det blÃ¥a fÃ¶remÃ¥let.	4	bakom	2	Det gula fÃ¶remÃ¥let Ã¤r (utanfÃ¶r) det blÃ¥a fÃ¶remÃ¥let.	4	utanfÃ¶r	3	Det gula fÃ¶remÃ¥let Ã¤r (pÃ¥) det blÃ¥a fÃ¶remÃ¥let.	4	pÃ¥	1	Det gula fÃ¶remÃ¥let Ã¤r (ovanfÃ¶r) det blÃ¥a fÃ¶remÃ¥let.	4	ovanfÃ¶r	3	Det gula fÃ¶remÃ¥let Ã¤r (borta frÃ¥n) det blÃ¥a fÃ¶remÃ¥let.	4	borta frÃ¥n	3	5	2	2	The translation of "The yellow object is off the blue object" was not as straightforward as the other ones. / / Primary field of study: Philosophy of Language	Swedish	5	7	Test block 2|Test block 4|Test block 1|Test block 3|Test block 5|Test block 6
	Default Response Set	Anonymous				0	2014-11-11 13:10:34	2014-11-11 13:14:44	1	1	Swedish	det gula objektet Ã¤r (i) det blÃ¥ objektet	4	in	1	det gula objektet Ã¤r (bakom) det blÃ¥ objektet.	4	behind	2	det gula objektet Ã¤r (utanfÃ¶r) det blÃ¥ objektet	4	outside	3	Det gula objektet Ã¤r pÃ¥ det blÃ¥ objektet.	4	om	1	Det gula objektet Ã¤r ovanfÃ¶r det blÃ¥ objektet.	4	over	3	Det gula objektet Ã¤r (ovanfÃ¶r) det blÃ¥ objektet.	4	over	3	4	1	2	There was far too much text in the questions, it was hard to understand what you wanted.	Swedish, English.	6	7	Test block 6|Test block 5|Test block 4|Test block 3|Test block 1|Test block 2
	Default Response Set	Anonymous				0	2014-11-08 21:25:33	2014-11-08 22:41:45	1	1	Taiwan Mandarin	huangse de dongxi zai lanse de dongxi (limian). / é»ƒè‰²çš„æ±è¥¿åœ¨è—è‰²çš„æ±è¥¿(è£¡é¢)ã€‚	4	limian / è£¡é¢	2	Huangse de dongxi zai lanse de dongxi (houmian). / é»ƒè‰²çš„æ±è¥¿åœ¨è—è‰²çš„æ±è¥¿(å¾Œé¢)ã€‚	4	houmian / å¾Œé¢	2	huangse de dongxi zai lanse de dongxi (waimian). / é»ƒè‰²çš„æ±è¥¿åœ¨è—è‰²çš„æ±è¥¿å¤–é¢ã€‚	4	waimian / å¤–é¢	2	huangse de dongxi zai lanse de dongxi (shangmian). / é»ƒè‰²çš„æ±è¥¿åœ¨è—è‰²çš„æ±è¥¿(ä¸Šé¢)ã€‚	4	shangmian / ä¸Šé¢	2	huangse de dongxi zai lanse de dongxi (shangfang). / é»ƒè‰²çš„æ±è¥¿åœ¨è—è‰²çš„æ±è¥¿(ä¸Šæ–¹)ã€‚	4	shangfang / ä¸Šæ–¹	2	huangse de dongxi (likai) lanse de dongxi (biaomian).	5	likai...biaomian / é›¢é–‹...è¡¨é¢	4	4	1	1	1. There are multiple ways to translate these sentences into Mandarin, especially the ones with "out of" and "off". The verbs or sentence structures might also vary. 2. There is a range of variations for almost each and every "adposition" in Mandarin, e.g. li = limian = libian = litou ("inside"), which could also be zhong = zhizhong ("in, inside, among"). 3. The word classes of Mandarin are rathe…	Taiwan Mandarin and Taiwanese	6	7	Test block 2|Test block 1|Test block 4|Test block 3|Test block 5|Test block 6
	Default Response Set	Anonymous				0	2014-10-26 19:08:00	2014-10-26 19:20:36	1	1	Turkish	sarÄ± nesne mavi nesne-nin (iÃ§-i-nde) / yellow object blue object-gen inside-3s.poss-loc	4	iÃ§-i-nde / inside-3s.poss-loc	3	sarÄ± nesne mavi nesne-nin (arka-sÄ±-nda) / yellow object blue object-gen back-3s.poss-loc	4	arka-sÄ±-nda / back-3s.poss-loc	4	sarÄ± nesne mavi nesne-nin (dÄ±ÅŸ-Ä±-nda) / yellow object blue object-gen out-3s.poss-loc	4	dÄ±ÅŸ-Ä±-nda / out-3s.poss-loc	3	sarÄ± nesne mavi nesne-nin (Ã¼st-Ã¼-nde) / yellow object blue object-gen top-3s.poss-loc	4	Ã¼st-Ã¼-nde / top-3s.poss-loc	3	sarÄ± nesne mavi nesne-nin Ã¼st-Ã¼-nde / yellow object blue object-gen top-3s.poss-loc	4	Ã¼st-Ã¼-nde / top-3s.poss-loc	3	sarÄ± nesne mavi nesne-nin (dÄ±ÅŸ-Ä±-nda) / yellow object blue object-gen out-3s.poss-loc	4	dÄ±ÅŸ-Ä±-nda / out-3s.poss-loc	3	4	1	1	I don't think Turkish has a postposition equivalent to the English 'off'.	Turkish, English, French	6	7	Test block 1|Test block 2|Test block 5|Test block 6|Test block 4|Test block 3
	Default Response Set	Anonymous				0	2014-10-28 16:03:55	2014-10-28 16:25:17	1	1	Turkish	SarÄ± nesne mavi nesne(nin iÃ§inde).	5	-nin: genitive suffix, iÃ§: the interiors of something, -in: possessive suffix, -de: locative case marker.	4	SarÄ± nesne mavi nesne(nin arkasinda).	5	-nin: genitive sf., arka: back/rear, -sin: possessive suffix, -da: locative case marker.	5	SarÄ± nesne mavi nesne(nin disinda).	5	-nin: genitive suffix, dis: out, -in: possessive suffix, -da: locative case. Locative expressions in Turkish are expressed through a possessive phrase-looking adposition.	4	SarÄ± nesne mavi nesne(nin Ã¼zerinde).	5	-nin: genitive suff, Ã¼zer-: bound root meaning 'top', -in: possessive suffix, -de: locative case marker.	5	SarÄ± nesne mavi nesne(nin Ã¼stÃ¼nde/Ã¼zerinde).	3	-nin: genitive suff., Ã¼st/-Ã¼zer-: 'top', -in: possessive suff., -de: locative case. Turkish does not really distinguish between on and above on a grammatical basis.	4.5	SarÄ± nesne mavi nesne(den uzakta)	5	-den: ablative suffix, uzak: far, -ta: locative case marker. There's not direct translation of 'off' into Turkish. My translation is only an approximation.	4	3	1	1	Turkish encodes locational relations in a [Ground Noun+Gen Relation+Poss+Locative] structure.	Turkish	6	7	Test block 3|Test block 4|Test block 5|Test block 6|Test block 2|Test block 1
	Default Response Set	Anonymous				0	2014-11-11 12:06:13	2014-11-11 12:20:09	1	1	Turkish	SarÄ± cisim mavi cismin (iÃ§inde)	4	iÃ§inde	3	SarÄ± cisim mavi cismin (arkasÄ±nda)	4	#NAME?	4	SarÄ± cisim mavi cismin (dÄ±ÅŸÄ±nda)	4	dÄ±ÅŸÄ±nda	3	SarÄ± cisim mavi cismin (Ã¼stÃ¼nde)	4	Ã¼stÃ¼nde	3	SarÄ± cisim mavi cismin (Ã¼stÃ¼nde)	4	Ã¼stÃ¼nde	3	??? not sure what this sentence exactly means in English so I cannot really translate this into Turkish..	5	??? not sure what this sentence exactly means in English so I cannot really translate this into Turkish..		4	1	1	Not sure, I would compare my translations with other people's. Might be different ways of saying things. Such as for "object" you could say "cisim" but also "obje" or "nesne". Not the point of this study but still. Also Turkish doesn't really distinguish between "on top of" and "over". Both might be translated as "Ã¼stÃ¼nde" or "Ã¼zerinde"; they mean the same thing. I really didn't understand the…	Turkish	6	7	Test block 2|Test block 1|Test block 4|Test block 5|Test block 3|Test block 6
	Default Response Set	Anonymous				0	2014-11-09 00:49:14	2014-11-09 01:41:27	1	1	Urdu	peela jism neelay jism (main) mojud hai. / Ù¾ÛŒÙ„Û’ Ø¬Ø³Ù… Ù†ÛŒÙ„Ø§ Ø¬Ø³Ù… Ù…ÛŒÚº Ù…ÙˆØ¬ÙˆØ¯ ÛÛ’	4	main	1	peela jism neelay jism k (peechy) hai. / Ù¾ÛŒÙ„Û’ Ø¬Ø³Ù… Ù†ÛŒÙ„Ø§ Ø¬Ø³Ù… Ú©Û’ (Ù¾ÛŒÚ†Ú¾Û’) ÛÛ’	4	peechy	2	peela jisam neelay jism (se) aaya hai. / / Ù¾ÛŒÙ„Û’ Ø¬Ø³Ù… Ù†ÛŒÙ„Ø§ Ø¬Ø³Ù…( Ø³Û’) Ø¢ÛŒØ§ ÛÛ’	4	se (pronounced as say)	1	peela jism neelay jism (par) hai. / Ù¾ÛŒÙ„Û’ Ø¬Ø³Ù… Ù†ÛŒÙ„Ø§ Ø¬Ø³Ù… Ù¾Ø± ÛÛ’	4	par	1	peela jism neely jism k oopar hai. / Ù¾ÛŒÙ„Û’ Ø¬Ø³Ù… Ù†ÛŒÙ„Ø§ Ø¬Ø³Ù… Ú©Û’ Ø§ÙˆÙ¾Ø± ÛÛ’	5	oopar (It's am adj in Urdu)	2	peela jism neelay jism se (duur) hai. / Ù¾ÛŒÙ„Û’ Ø¬Ø³Ù… Ù†ÛŒÙ„Ø§ Ø¬Ø³Ù… Ø³Û’ Ø¯ÙˆØ± ÛÛ’	5	duur	1	4	1	1	Above and off are adjectives in Urdu and Punjabi. Wish I had an option to specify categorically.	Urdu, Punjabi	5	6	Test block 3|Test block 2|Test block 4|Test block 1|Test block 6|Test block 5
	Default Response Set	Anonymous				0	2014-11-09 13:38:47	2014-11-09 14:04:14	1	1	Vietnamese	Váº­t thá»ƒ mÃ u vÃ ng (á»Ÿ trong) váº­t thá»ƒ mÃ u xanh dÆ°Æ¡ng	4	á»Ÿ trong	2	Váº­t thá»ƒ mÃ u vÃ ng (á»Ÿ phÃ­a sau) váº­t thá»ƒ mÃ u xanh dÆ°Æ¡ng	4	á»Ÿ phÃ­a sau	3	Váº­t thá»ƒ mÃ u vÃ ng (á»Ÿ ngoÃ i) váº­t thá»ƒ mÃ u xanh dÆ°Æ¡ng	4	á»Ÿ ngoÃ i	2	Váº­t thá»ƒ mÃ u vÃ ng (á»Ÿ trÃªn) váº­t thá»ƒ mÃ u xanh dÆ°Æ¡ng	4	á»Ÿ trÃªn	2	Váº­t thá»ƒ mÃ u vÃ ng á»Ÿ trÃªn váº­t thá»ƒ mÃ u xanh dÆ°Æ¡ng	4	á»Ÿ trÃªn	2	Váº­t thá»ƒ mÃ u vÃ ng (á»Ÿ ngoÃ i) váº­t thá»ƒ mÃ u xanh dÆ°Æ¡ng	4	á»Ÿ ngoÃ i	2	5	5	1	Psycholinguistics	Vietnamese	7	7	Test block 5|Test block 2|Test block 4|Test block 6|Test block 1|Test block 3
																																			5	38	65				5.68	6.89333
																																			4	28	1
																																			3	8	3
																																			2	1	3
																																			1	0	3
													Q2(in)		Q4 (in)		Q6 (behind)		Q8 (behind)		Q10 (beside)		Q12 (beside)		Q14 (on)		Q16 (on)		Q18 (above)		Q20 (above)		Q22 (off)		Q24 (off)	What is your highest level of education?	What is your field of study (choose all that apply)?	How old are you?
											Arabic	Arabic	5		1		5		3		5		3		5		2		5		2		5		3	5	1	3
											Azerbaijani	Azerbaijani	5		3		5		2		5		2		5		4		5		3		5		2	2	4	1
											Bosnian/Croatian/Serbian (Bosnian variant)	Bosnian/Croatian/Serbian (Bosnian variant)	4		3		4		2		4		2		4		1		4		2					4	1	1
											boulou	boulou	4		2		5		2		5		3		4		2		5		2		4		3	5	1	4
											Bulgarian	Bulgarian	4		0.25		4		1		4		2		4		1		4		1		5		7	4.5	1	3
											burmese	burmese	4		2		4		2		4		3		4		3		4		3		4		3	5	1	4
											Chinese	Chinese	4		1.5		4		1.5		4		1.5		4		1		4.5		2		4.5		2	4	2	2
											Czech	Czech	4		1		4		1		4		1		4		1		4		1		4		2	4	1	1
											Danish	Danish	4		3		4		2		4		3		4		1		4		4		4		2	4	1	4
											Dutch	Dutch	4		1		4		2		4		2		4		1		4		2		4		2	4.66667	1.66667	1.33333
																																			2	5	1	1
																																			2	4	1	1
												Finnish	4		2.5		4		3		4		4.33333		4		1.83333		4		5		4		2.33333	4.33333	1	2.33333
												French	4		1		4		3		4.33333		3.83333		4		1		4		2.83333		4		1.5	4.33333	1	2
												Georgian	4		1		5		2		5		2		4		1		5		2		5		2	4	1	1
												German	4		1		4		2		4.06667		2.86667		4		1		4		2.2		4		2.33333	4.6	1	2.06667
												hebrew	4		1.9		4		4.05		4.4		2.6		4		1		4		2		4		2.25	4	1.4	1.6
												hungarian	2		1		4		2		4.5		2.5		1.5		1		4		2		4.5		2.5	4.5	1	1.5
												Italian	4		1.33333		4		2		4.33333		4.33333		4		1.33333		4		2.66667		4		3.66667	4	2.33333	2.33333
												Japanese	5		4		5		5		5		4		5		4		5		4		5		6	5	1	2
												Kannada	4		3		4		2		4		3		4		2		4		2		4		2	5	1	2
												Lithuanian	2		1.66667		4		1		4.5		1		4		1		4		1		4		1	4	1	1
												Moroccan Arabic	4		1		4		1		4		2		4		1		4		1		4		2	4	1	1
												Norwegian	4		1		4		1		4		2		4		1		4		2		4		1	5	4	2
												Persian	4		1.5		4		1.5		4		2		4		1		4		2		4		2	3	1	1
												polish	4		1		4		1		4		2		4		1		4		1		4		2	5	1	1
												portuguese	4		2		4		2		4		2		4		3		4		3					4	5	2
												Romanian	4		1		4		4		4		4		4		1		4		3		4		4	5	1	3
												Russian	4		1.33333		4		1		4.33333		2.16667		4		1		4		1		3		2.33333	4.66667	1	2.66667
												sardinian (variety: logudorese)	4		2.66667		4		4		4		4		4		2.66667		4		3		4		4	5	1	3
												Serbian	4		1		4		2		4		1.5		4		1		4		1.5		4		1	3	1	1
												Slovenian	4		1		4		1		4		2		4		1		4		1		4		2	5	1	2
												spanish	4		1.5		4.5		2.5		4.5		2.5		4		2		4		2.5		5		3	5	2.5	2
												Swedish	4		1		4		2		4		3		4		1		4		3		4		3	4.5	1.5	2
												Taiwan Mandarin	4		2		4		2		4		2		4		2		4		2		5		4	4	1	1
												Turkish	4		3.33333		4		4.33333		4		3.33333		4		3.66667		4		3.5		5		3.5	3.66667	1	1
												Urdu	4		1		4		2		4		1		4		1		5		2		5		1	4	1	1
												Vietnamese	4		2		4		3		4		2		4		2		4		2		4		2	5	5	1
												affix verb	0	0	15	0	0	0	8	0	0	0	3	0	0	0	22	0	0	0	7	0	0	0	4
												affix noun	2	0	5	0	0	0	16	0	0	0	13	0	0	0	6	0	0	0	14	0	0	0	14
												other affix	0	0	4	0	0	0	4	0	0	0	6	0	0	0	2	0	0	0	6	0	1	0	5
												adposition	31	0	1	0	30	0	2	0	23	0	3	0	32	0	2	0	29	0	2	0	22	0	3
												other	3	0	0	0	5	0	1	0	5	0	0	0	3	0	0	0	6	0	1	0	9	0	0
												total	36	0	36	0	36	0	36	0	36	0	36	0	36	0	36	0	36	0	36	0	34	0	36
														167
														214

## Sheet: method
rules….if two or more numbers received, take the average
all incomplete responses removed
if multiple languages, average results for that language

## Sheet: summary sheet
	Q4 (in)	Q16 (on)	Q8 (behind)	Q12 (beside)	Q20 (above)	Q24 (off)				mechanical	nonmechanical
Arabic	1	2	3	3	2	3			Arabic	1.5	2.75	1
Azerbaijani	3	4	2	2	3	2			Azerbaijani	3.5	2.25	0
Bosnian/Croatian/Serbian (Bosnian variant)	3	1	2	2	2				Bosnian/Croatian/Serbian (Bosnian variant)	2	2	0
boulou	2	2	2	3	2	3			boulou	2	2.5	1
Bulgarian	0.25	1	1	2	1	7			Bulgarian	0.625	2.75	1
burmese	2	3	2	3	3	3			burmese	2.5	2.75	1	1.20295e-06
Chinese	1.5	1	1.5	1.5	2	2			Chinese	1.25	1.75	1
Czech	1	1	1	1	1	2			Czech	1	1.25	1
Danish	3	1	2	3	4	2			Danish	2	2.75	1
Dutch	1	1	2	2	2	2			Dutch	1	2	1
Farsi	1.5	1	1.5	2	2	2			Farsi	1.25	1.875	1
Finnish	2.5	1.83333	3	4.33333	5	2.33333			Finnish	2.16667	3.66667	1
French	1	1	3	3.83333	2.83333	1.5			French	1	2.79167	1				1.64	2.38
Georgian	1	1	2	2	2	2			Georgian	1	2	1				Mécanique	Non-Mécanique
German	1	1	2	2.86667	2.2	2.33333			German	1	2.35	1
hebrew	1.9	1	4.05	2.6	2	2.25			hebrew	1.45	2.725	1
hungarian	1	1	2	2.5	2	2.5			hungarian	1	2.25	1				0.138689	0.137769
Italian	1.33333	1.33333	2	4.33333	2.66667	3.66667			Italian	1.33333	3.16667	1
Japanese	4	4	5	4	4	6			Japanese	4	4.75	1
Kannada	3	2	2	3	2	2			Kannada	2.5	2.25	0
Lithuanian	1.66667	1	1	1	1	1			Lithuanian	1.33333	1	0
Moroccan Arabic	1	1	1	2	1	2			Moroccan Arabic	1	1.5	1
Norwegian	1	1	1	2	2	1			Norwegian	1	1.5	1
polish	1	1	1	2	1	2			polish	1	1.5	1
portuguese	2	3	2	2	3				portuguese	2.5	2.33333	0
Romanian	1	1	4	4	3	4			Romanian	1	3.75	1
Russian	1.33333	1	1	2.16667	1	2.33333			Russian	1.16667	1.625	1
sardinian (variety: logudorese)	2.66667	2.66667	4	4	3	4			sardinian (variety: logudorese)	2.66667	3.75	1
Serbian	1	1	2	1.5	1.5	1			Serbian	1	1.5	1
Slovenian	1	1	1	2	1	2			Slovenian	1	1.5	1
spanish	1.5	2	2.5	2.5	2.5	3			spanish	1.75	2.625	1
Swedish	1	1	2	3	3	3			Swedish	1	2.75	1
Taiwan Mandarin	2	2	2	2	2	4			Taiwan Mandarin	2	2.5	1
Turkish	3.33333	3.66667	4.33333	3.33333	3.5	3.5			Turkish	3.5	3.66667	1
Urdu	1	1	2	1	2	1			Urdu	1	1.5	1
Vietnamese	2	2	3	2	2	2			Vietnamese	2	2.25	1
avg	1.68009	1.59722	2.1912	2.51296	2.25556	2.60049				1.63866	2.38403	31
	0.871951	0.923567	1.04308	0.921086	0.949854	1.29876				0.832135	0.826617	36
										0.138689	0.137769

## Sheet: summary sheet preps only
	Q4 (in)	Q16 (on)	Q8 (behind)	Q12 (beside)	Q20 (above)	Q24 (off)				mechanical	nonmechanical
burmese	2	3	2	3	3	3			burmese	2.5	2.75	1	0.000608313
Czech	1	1	1	1	1	2			Czech	1	1.25	1
Danish	3	1	2	3	4	2			Danish	2	2.75	1
Dutch	1	1	2	2	2	2			Dutch	1	2	1
Farsi	1.5	1	1.5	2	2	2			Farsi	1.25	1.875	1
Finnish	2.5	1.83333	3	4.33333	5	2.33333			Finnish	2.16667	3.66667	1
Kannada	3	2	2	3	2	2			Kannada	2.5	2.25	0
Moroccan Arabic	1	1	1	2	1	2			Moroccan Arabic	1	1.5	1
Norwegian	1	1	1	2	2	1			Norwegian	1	1.5	1
polish	1	1	1	2	1	2			polish	1	1.5	1
Romanian	1	1	4	4	3	4			Romanian	1	3.75	1
sardinian (variety: logudorese)	2.66667	2.66667	4	4	3	4			sardinian (variety: logudorese)	2.66667	3.75	1
Serbian	1	1	2	1.5	1.5	1			Serbian	1	1.5	1
Slovenian	1	1	1	2	1	2			Slovenian	1	1.5	1
Swedish	1	1	2	3	3	3			Swedish	1	2.75	1
Vietnamese	2	2	3	2	2	2			Vietnamese	2	2.25	1
avg	1.60417	1.40625	2.03125	2.55208	2.28125	2.27083				1.50521	2.28385	15
	0.7932	0.674863	1.00778	0.959782	1.15425	0.853913						16

## Sheet: clean adpositions
ï»¿V1	V2	V3	V4	V5	V6	V7	V8	V9	V10	Q25	Q26	Q1 (in)	Q2	Q3	Q4 (in)	Q5(behind)	Q6	Q7	Q8 (behind)	Q9 (Beside)	Q10	Q11	Q12 (beside)	Q13 (on)	Q14	Q15	Q16 (on)	Q17 (above)	Q18	Q19	Q20 (above)	Q21 (off)	Q22	Q23	Q24 (off)	Q27	Q28	Q29	Q30	Q31	Q32_1	Q33_1	DO-BR-FL_11
ResponseID	ResponseSet	Name	ExternalDataReference	EmailAddress	IPAddress	Status	StartDate	EndDate	Finished	Please read the following agreement to participate. If you / agree with the conditions, simply cli...	You will see a series of 6 English prepositions (embedded within / otherwise identical English sen...	Â / Please translate the above sentence into your chosen language. / Please surround the characters o...	What type of morpheme is the translation of the English / preposition?	Please write out (using Roman characters) the translation of ONLY / the preposition. If your langu...	When the translation for the English preposition is spoken in / your language, how many syllables...	Â / Please translate the above sentence into your chosen language. / Please surround the characters o...	What type of morpheme is the translation of the English / preposition?	Please write out (using Roman characters) the translation of ONLY / the preposition. If your langu...	When the translation for the English preposition is spoken in / your language, how many syllables...	Â / Please translate the above sentence into your chosen language. / Please surround the characters o...	What type of morpheme is the translation of the English / preposition?	Please write out (using Roman characters) the translation of ONLY / the preposition. If your langu...	When the translation for the English preposition is spoken in / your language, how many syllables...	Â / Please translate the above sentence into your chosen language. / Please surround the characters o...	What type of morpheme is the translation of the English / preposition?	Please write out (using Roman characters) the translation of ONLY / the preposition. If your langu...	When the translation for the English preposition is spoken in / your language, how many syllables...	Â / Please translate the above sentence into your chosen language. / Please surround the characters o...	What type of morpheme is the translation of the English / preposition?	Please write out (using Roman characters) the translation of ONLY / the preposition. If your langu...	When the translation for the English preposition is spoken in / your language, how many syllables...	Â / Please translate the above sentence into your chosen language. / Please surround the characters o...	What type of morpheme is the translation of the English / preposition?	Please write out (using Roman characters) the translation of ONLY / the preposition. If your langu...	When the translation for the English preposition is spoken in / your language, how many syllables...	What is your highest level of education?	What is your field of study (choose all that apply)?	How old are you?	Do you have any comments about the survey? Also if you do not / study linguistics, philosophy, or...	Which languages do you speak with native level proficiency?	On a scale of 1-7, how well do you master English?-How well do you master English?	On a scale of 1-7, how well do you master the language into which you translated for this survey?-How well do you master the language into which you translated	Display Order: Block Randomizer FL_11
	Default Response Set	Anonymous				0	2014-11-30 15:31:21	2014-11-30 16:07:35	1	1	Arabic	al-shai' al-asfar (fi) al-shai' al-azraq / Ø§Ù„Ø´ÙŠØ¡ Ø§Ù„Ø£ØµÙØ± (ÙÙŠ) Ø§Ù„Ø´ÙŠØ¡ Ø§Ù„Ø£Ø²Ø±Ù‚	5	fi / ÙÙŠ	1	al-shai' al-asfar (waraa'a) al-shai' al-azraq / Ø§Ù„Ø´ÙŠØ¡ Ø§Ù„Ø£ØµÙØ± (ÙˆØ±Ø§Ø¡) Ø§Ù„Ø´ÙŠØ¡ Ø§Ù„Ø£Ø²Ø±Ù‚	5	waraa'a / ÙˆØ±Ø§Ø¡	3	al-shai' al-asfar (khaarija) al-shai' al-azraq / Ø§Ù„Ø´ÙŠØ¡ Ø§Ù„Ø£ØµÙØ± (Ø®Ø§Ø±Ø¬) Ø§Ù„Ø´ÙŠØ¡ Ø§Ù„Ø£Ø²Ø±Ù‚	5	khaarija / Ø®Ø§Ø±Ø¬	3	al-shai' al-asfar (alaa) al-shai' al-azraq / Ø§Ù„Ø´ÙŠØ¡ Ø§Ù„Ø£ØµÙØ± (Ø¹Ù„Ù‰) Ø§Ù„Ø´ÙŠØ¡ Ø§Ù„Ø£Ø²Ø±Ù‚	5	alaa / Ø¹Ù„Ù‰	2	al-shai' al-asfar (fawqa) al-shai' al-azraq / Ø§Ù„Ø´ÙŠØ¡ Ø§Ù„Ø£ØµÙØ± (ÙÙˆÙ‚) Ø§Ù„Ø´ÙŠØ¡ Ø§Ù„Ø£Ø²Ø±Ù‚	5	fawqa / ÙÙˆÙ‚ /	2	al-shai' al-asfar (khaarija) al-shai' al-azraq / Ø§Ù„Ø´ÙŠØ¡ Ø§Ù„Ø£ØµÙØ± (Ø®Ø§Ø±Ø¬) Ø§Ù„Ø´ÙŠØ¡ Ø§Ù„Ø£Ø²Ø±Ù‚	5	khaarija / Ø®Ø§Ø±Ø¬	3	5	1	3	The prepositions "off" and "out of" in English are pretty similar in Arabic (khaarija) unless one uses different versions from other varieties of Arabic, such as the Classical variety.	Arabic and English (plus relative measures of other languages).	7	7	Test block 1|Test block 5|Test block 2|Test block 6|Test block 3|Test block 4
	Default Response Set	Anonymous				0	2014-11-15 20:04:12	2014-11-15 20:41:44	1	1	Azerbaijani	Sari obyekt mavi obyektin (icerisindedir). / SarÄ± obyekt mavi obyektin (iÃ§É™risindÉ™dir).	5	iceri / iÃ§É™ri	3	Sari obyekt mavi obyektin (arxasindadir). / SarÄ± obyekt mavi obyektin (arxasÄ±ndadÄ±r).	5	arxa / arxa	2	Sari obyekt mavi obyektin (xaricindedir). / SarÄ± obyekt mavi obyektin (xaricindÉ™dir).	5	xaric / xaric	2	Sari obyekt mavi obyektin (uzerindedir). / SarÄ± obyekt mavi obyektin (Ã¼zÉ™rindÉ™dir).	5	uzerinde / Ã¼zÉ™rindÉ™	4	Sari obyekt mavi obyektin (ustundedir). / SarÄ± obyekt mavi obyektin (Ã¼stÃ¼ndÉ™dir).	5	ustunde / Ã¼stÃ¼ndÉ™	3	Sari obyekt mavi obyekin xaricindedir. / SarÄ± obyekt mavi obyektin xaricindÉ™dir.	5	xaric / xaric	2	2	4	1	I want to congratulate and wish you good luck.)	Azerbaijani, English	7	7	Test block 6|Test block 2|Test block 1|Test block 3|Test block 4|Test block 5
	Default Response Set	Anonymous				0	2014-11-04 00:27:26	2014-11-04 00:44:25	1	1	Bosnian/Croatian/Serbian (Bosnian variant)	Å½uti predmet je (unutar) plavog predmeta. / Yellow object is inside blue object	4	inside	3	Å½uti predmet je (iza) plavog predmeta. / yellow obejct is behind blue object	4	iza = behind	2	Å½uti predmet je (izvan) plavog predmeta. / yellow object is (outside) blue object	4	izvan = outside / iz+van = from+outside	2	Å½uti predmet je (na) plavom predmetu. / Yellow object is on blue object	4	on	1	Å½uti predmet je (iznad) plavog predmeta. / yellow object is above blue object	4	iznad = iz+nad / above = from+above	2	N/A	5	N/A		4	1	1	If you have any further questions about my entries, feel free to contact me at: talicaida@gmail.com	Bosnian	6	7	Test block 3|Test block 5|Test block 6|Test block 4|Test block 1|Test block 2
	Default Response Set	Anonymous				0	2014-11-03 17:21:23	2014-11-03 18:01:06	1	1	boulou	Evele jÃ´m Ã© ne Ã©vindi jÃ´m Ã©tÃ©	4	Ã©tÃ©=inside	2	Ã©vele jÃ´m Ã© ne Ã©vindi jÃ´me mvus	5	e mvus:back	2	Evele jÃ´m Ã© ne Ã©vindi jÃ´m e fefel	5	e fefel=beside	3	/ Evele jÃ´m Ã© bete(e) Ã©vindi jÃ´m (yÃ´p)	4	e...yÃ´p=towards the sky	2	Evele jÃ´m Ã© ne Ã©vindi jÃ´me yÃ´p	5	e yÃ´p: PARTICULE sky/up	2	Evele jÃ´m Ã© ne Ã´yap yÃ´p a Ã©vindi jÃ´m	4	Ã´yap yÃ´p=far up	3	5	1	4	I have used two adjectives to translate the sentences given because I don't know to translate 'yellow' and 'blue' in my native language. In fact 'evele'=red and 'Ã©vindi'=black.	french	5	7	Test block 4|Test block 6|Test block 1|Test block 2|Test block 3|Test block 5
	Default Response Set	Anonymous				0	2014-11-03 17:05:40	2014-11-03 17:20:57	1	1	Bulgarian	Zhaltijay obekt e v sinija. / Ð–ÑŠÐ»Ñ‚Ð¸ÑÑ‚ Ð¾Ð±ÐµÐºÑ‚ Ðµ Ð² ÑÐ¸Ð½Ð¸Ñ.	4	v / Ð²	0.5	Zhaltijay obekt e zad sinija. / Ð–ÑŠÐ»Ñ‚Ð¸ÑÑ‚ Ð¾Ð±ÐµÐºÑ‚ Ðµ Ð·Ð°Ð´ ÑÐ¸Ð½Ð¸Ñ.	4	zad / Ð·Ð°Ð´	1	Zhaltijay obekt e izvan sinija. / Ð–ÑŠÐ»Ñ‚Ð¸ÑÑ‚ Ð¾Ð±ÐµÐºÑ‚ Ðµ Ð¸Ð·Ð²ÑŠÐ½ ÑÐ¸Ð½Ð¸Ñ.	4	izvan / Ð¸Ð·Ð²ÑŠÐ½	2	Zhaltijat obekt e (varhu) sinija. / Ð–ÑŠÐ»Ñ‚Ð¸ÑÑ‚ Ð¾Ð±ÐµÐºÑ‚ Ðµ (Ð²ÑŠÑ€Ñ…Ñƒ) ÑÐ¸Ð½Ð¸Ñ.	4	na / Ð½Ð°	1	Zhaltijat obekt e nad sinija. / Ð–ÑŠÐ»Ñ‚Ð¸ÑÑ‚ Ð¾Ð±ÐµÐºÑ‚ Ðµ Ð½Ð°Ð´ ÑÐ¸Ð½Ð¸Ñ.	4	nad / Ð½Ð°Ð´	1	Zhaltijat obekt ne e dolepen do sinija. / Ð–ÑŠÐ»Ñ‚Ð¸ÑÑ‚ Ð¾Ð±ÐµÐºÑ‚ Ð½Ðµ Ðµ Ð´Ð¾Ð»ÐµÐ¿ÐµÐ½ Ð´Ð¾ ÑÐ¸Ð½Ð¸Ñ.	5	na razstojanie ot / Ð½Ð° Ñ€Ð°Ð·ÑÑ‚Ð¾ÑÐ½Ð¸Ðµ Ð¾Ñ‚	7	4	1	2	No	Bulgarian	4	7	Test block 4|Test block 6|Test block 5|Test block 3|Test block 1|Test block 2
	Default Response Set	Anonymous				0	2014-11-08 16:39:43	2014-11-08 16:44:43	1	1	Bulgarian	Ð²	4	v	0	Ð·Ð°Ð´	4	zad	1	Ð¸Ð·Ð²ÑŠÐ½	4	izvan	2	Ð½Ð°	4	na	1	Ð½Ð°Ð´	4	nad	1	no equivalent	5	no equivalent		5	1	4	no	Bulgarian	7	7	Test block 6|Test block 5|Test block 3|Test block 4|Test block 1|Test block 2
	Default Response Set	Anonymous				0	2014-10-31 16:49:20	2014-10-31 17:06:25	1	1	burmese	É™.wa.yauâ¿ pyiÊ”.siÌ€ gaÌ É™.pya.yauâ¿ pyiÊ”.siÌ€ (dÉ›Ì€.hma) / yellow object Mkr blue object (inside Mkr) / subj location	4	dÉ›.hma	2	É™.wa.yauâ¿ pyiÊ”.siÌ€ gaÌ É™.pya.yauâ¿ pyiÊ”.siÌ€ (nauÊ”.hma) / yellow object Mkr blue object (behind Mkr) / subj location	4	nauÊ”.hma	2	É™.wa.yauâ¿ pyiÊ”.siÌ€ gaÌ É™.pya.yauâ¿ pyiÊ”.siÌ€ (É™.pyiâ¿.hma) / yellow object Mkr blue object (outside Mkr) / subj location	4	É™.wa.yauâ¿ pyiÊ”.siÌ€ gaÌ É™.pya.yauâ¿ pyiÊ”.siÌ€ (É™.pyiâ¿.hma) / yellow object Mkr blue object (outside Mkr) / subj location	3	É™.wa.yauâ¿ pyiÊ”.siÌ€ gaÌ É™.pya.yauâ¿ pyiÊ”.siÌ€ (É™.pÉ”.hma) / yellow object Mkr blue object (on Mkr) / subj location	4	É™.pÉ”.hma	3	É™.wa.yauâ¿ pyiÊ”.siÌ€ gaÌ É™.pya.yauâ¿ pyiÊ”.siÌ€ (É™.pÉ”.hma) / yellow object Mkr blue object (on Mkr) / subj location	4	É™.pÉ”.hma	3	É™.wa.yauâ¿ pyiÊ”.siÌ€ gaÌ É™.pya.yauâ¿ pyiÊ”.siÌ€ (É™.pyiâ¿.hma) / yellow object Mkr blue object (outside Mkr) / subj location	4	É™.pyin.hma / outside	3	5	1	4	In Burmese, you need markers with various grammatical functions to have an equivalent of English prepositions in question. Ex. for "inside" you need the equivalent of "in" + hma - a marker of location (or time).	French, English	6	7	Test block 6|Test block 3|Test block 4|Test block 5|Test block 2|Test block 1
	Default Response Set	Anonymous				0	2014-11-03 11:46:58	2014-11-03 12:04:47	1	1	Chinese	huangse de dongxi zai lanse de dongxi (limian) / é»„è‰²çš„ä¸œè¥¿åœ¨è“è‰²çš„ä¸œè¥¿ï¼ˆé‡Œé¢ï¼‰	4	limian / é‡Œé¢	2	huangse de dongxi zai lanse de dongxi (houmian) / é»„è‰²çš„ä¸œè¥¿åœ¨è“è‰²çš„ä¸œè¥¿(åŽé¢)	4	houmian / åŽé¢	2	é»„è‰²çš„ä¸œè¥¿åœ¨è“è‰²çš„ä¸œè¥¿å¤–é¢ã€‚	4	wai mian / å¤–é¢	2	huangse de dongxi zai lanse de dongxi (shang) / é»„è‰²çš„ä¸œè¥¿åœ¨è“è‰²çš„ä¸œè¥¿ï¼ˆä¸Šï¼‰	4	shang / ä¸Š	1	huangse de dongxi zai lanse de donxi de (shangmian) / é»„è‰²çš„ä¸œè¥¿åœ¨è“è‰²çš„ä¸œè¥¿çš„ï¼ˆä¸Šé¢ï¼‰	5	shangmian / ä¸Šé¢	2	huangse de dongxi zai lanse de dongxi de (waimian) / é»„è‰²çš„ä¸œè¥¿åœ¨è“è‰²çš„ä¸œè¥¿çš„ï¼ˆå¤–é¢ï¼‰	5	waimian / å¤–é¢	2	5	1	3	In the first answer, i wrote the two syllables of the translation of the preposition separately, but I linked them together in the following answer. I think the latter way of spelling in "pinyin" is correct (but I could not change the first answer afterwards). / The translations of the prepositions, when they have two syllables, are compound words. The first syllable stands for the position, and …	French, English, Chinese	6	7	Test block 3|Test block 5|Test block 6|Test block 2|Test block 1|Test block 4
	Default Response Set	Anonymous				0	2014-11-04 05:34:37	2014-11-04 05:55:57	1	1	Chinese	zhe ge huang se de wu ti zai zhe ge lan se de wu ti (li) / è¿™ä¸ªé»„è‰²çš„ç‰©ä½“åœ¨è¿™ä¸ªè“è‰²çš„ç‰©ä½“(é‡Œ).	4	li / é‡Œ	1	zhe ge huang se de wu ti zai zhe ge lan se de wu ti (hou) / è¿™ä¸ªé»„è‰²çš„ç‰©ä½“åœ¨è¿™ä¸ªè“è‰²çš„ç‰©ä½“(åŽ).	4	hou / åŽ	1	zhe ge huang se de wu ti zai zhe ge lan se de wu ti (wai) / è¿™ä¸ªé»„è‰²çš„ç‰©ä½“åœ¨è¿™ä¸ªè“è‰²çš„ç‰©ä½“(å¤–).	4	wai / å¤–	1	zhe ge huang se de wu ti zai zhe ge lan se de wu ti (shang). / è¿™ä¸ªé»„è‰²çš„ç‰©ä½“åœ¨è¿™ä¸ªè“è‰²çš„ç‰©ä½“(ä¸Š)ã€‚	4	shang / ä¸Š	1	zhe ge huang se de wu ti zai zhe ge lan se de wu ti (zhi shang) / è¿™ä¸ªé»„è‰²çš„ç‰©ä½“åœ¨è¿™ä¸ªè“è‰²çš„ç‰©ä½“(ä¹‹ä¸Š)	4	zhi shang / ä¹‹ä¸Š	2	zhe ge huang se de wu ti zai zhe ge lan se de wu ti (zhi wai) / è¿™ä¸ªé»„è‰²çš„ç‰©ä½“åœ¨è¿™ä¸ªè“è‰²çš„ç‰©ä½“(ä¹‹å¤–).	4	zhi wai / ä¹‹å¤–	2	3	3	1	NA	Chinese	5	7	Test block 4|Test block 2|Test block 1|Test block 3|Test block 6|Test block 5
	Default Response Set	Anonymous				0	2014-11-08 22:33:11	2014-11-08 22:40:03	1	1	Czech	Å½lutÃ½ pÅ™edmÄ›t je (v) modrÃ©m pÅ™edmÄ›tu	4	v	1	Å½lutÃ½ pÅ™edmÄ›t je za modrÃ½m pÅ™edmÄ›tem	4	za	1	Å¾lutÃ½ pÅ™edmÄ›t je vnÄ› modrÃ©ho pÅ™edmÄ›tu	4	vnÄ›	1	Å¾lutÃ½ pÅ™edmÄ›t je na modrÃ©m pÅ™edmÄ›tu	4	na	1	Å¾lutÃ½ pÅ™edmÄ›t je nad modrÃ½m predmet	4	nad	1	Å½lutÃ½ pÅ™edmÄ›t je (mimo) modrÃ½ objekt	4	mimo	2	4	1	1	no comments	Czech	5	7	Test block 1|Test block 6|Test block 2|Test block 5|Test block 3|Test block 4
	Default Response Set	Anonymous				0	2014-10-28 11:56:55	2014-10-28 12:12:53	1	1	Danish	Den gule ting er (indeni/inden) i den blÃ¥ ting	4	indeni / inden i	3	Den gule ting er (bagved / bag ved) den blÃ¥ ting	4	bagved / bag ved	2	Den gule ting er (ude af) den blÃ¥ ting	4	ude af	3	Den gule ting er (pÃ¥) den blÃ¥ ting	4	pÃ¥	1	Den gule ting er (ovenover/oven) over den blÃ¥ ting	4	ovenover / oven over	4	Den gule ting er (vÃ¦k fra) den den blÃ¥ ting	4	vÃ¦k fra	2	4	1	4	Notice that there are two compeeting variants in most of the prepositions in my answers.	Danish	5	7	Test block 1|Test block 5|Test block 4|Test block 6|Test block 2|Test block 3
	Default Response Set	Anonymous				0	2014-10-31 19:01:36	2014-10-31 19:10:54	1	1	Dutch	Het gele object staat (in) het blauwe object	4	in	1	Het gele object staat (achter) het blauwe object,	4	achter	2	Het gele object bevindt zich (buiten) het blauwe object.	4	buiten	2	Het gele object ligt (op) het blauwe object.	4	op	1	Het gele object hangt (boven) het blauwe object.	5	boven	2	Het gele object is (weg van) het blauwe object.	5	weg van (van is a preposition here, "weg" means "away" - so away from - couldn't think of anything closer)	2	5	3	2	I couldn't choose both Linguistics and Psychology. I did my undergrad in Linguistics and my PhD in Psychology (studying language acquisition).	Dutch / My English is near native (I'd say 6.5 out of 7, but it won't let me select that).	6	7	Test block 2|Test block 1|Test block 4|Test block 5|Test block 3|Test block 6
	Default Response Set	Anonymous				0	2014-11-08 17:25:25	2014-11-08 17:32:34	1	1	Dutch	Het gele ding is "in" het blauwe ding.	4	in	1	Het gele ding is "achter" het blauwe ding.	4	achter	2	Het gele ding is "buiten" het blauwe ding.	4	buiten	2	Het gele ding ligt "op" het blauwe ding.	4	op	1	Het gele ding is "boven" het blauwe ding.	4	boven	2	*Het gele ding is "vanaf" het blauwe ding.	4	vanaf	2	5	1	1	The question where the yellow object is 'off' the blue object, I translated with the aim of having the correct preposition. But this is not a grammatical sentence. You can only use 'vanaf' with a motion sense, not in this static sense. (I guess like English - that sentence was very weird.)	2	7	7	Test block 2|Test block 3|Test block 4|Test block 6|Test block 5|Test block 1
	Default Response Set	Anonymous				0	2014-11-10 15:04:02	2014-11-10 15:29:22	1	1	Dutch	Het gele object zit (in) het blauwe object	4	in	1	Het gele object staat (achter) het blauwe object	4	achter	2	Het gele object staat (buiten) het blauwe object	4	buiten	2	Het gele object staat (op) het blauwe object	4	op	1	Het gele object staat (boven) het blauwe object	4	boven	2	Het gele object staat (buiten) het blauwe object	4	buiten	2	4	1	1	It was difficult to translate the sentences with "off" and "out of" because there is no real equivalent in Dutch. My answer "buiten" actually means "outside of", which I think is closest to the intended message. Loosely translated, for "off" you could also say "naast" (1 syllable) "next to" and for "out of" you could say "niet in", "not in". Note: in phrases indicating state or location we use th…	Dutch (mother tongue), English (near-native, BA in English language and culture, I spent one semester studying abroad in the UK)	6	7	Test block 6|Test block 4|Test block 5|Test block 1|Test block 2|Test block 3
	Default Response Set	Anonymous				0	2014-11-02 17:03:03	2014-11-02 17:37:23	1	1	Esperanto	La flava objekto estas (en) la blua objekto.	4	en	1	La flava objekto estas (malantaÅ­) la blua objekto.	4	malantaÅ­	3	La flava objekto estas (ekster) la blua objekto.	4	ekster	2	La flava objekto estas (sur) la blua objekto.	4	sur	1	La flava objekto estas (super) la blua objekto.	4	super	2	La flava objekto estas (for de) la blua objekto.	5	for de	2	4	1	1	The picture for the preposition "off" is not enough clear.	French	5	6	Test block 1|Test block 4|Test block 2|Test block 6|Test block 3|Test block 5
	Default Response Set	Anonymous				0	2014-11-09 18:22:58	2014-11-09 19:03:10	1	1	Farsi	shey'e zard (daroun)e / (tu)ye shey'e abi gharar darad. / .Ø´ÙŠØ¡ Ø²Ø±Ø¯ (Ø¯Ø±ÙˆÙ†) / (ØªÙˆ)ÙŠ Ø´ÙŠØ¡ Ø¢Ø¨ÙŠ Ù‚Ø±Ø§Ø± Ø¯Ø§Ø±Ø¯	4	daroun / tu [ps: both of these prepositions can be used. they are synonyms) / Ø¯Ø±ÙˆÙ† / ØªÙˆ /	1.5	shey'e zard (posht)e shey'e abi gharar darad. / .Ø´ÙŠØ¡ Ø²Ø±Ø¯ (Ù¾Ø´Øª) Ø´ÙŠØ¡ Ø¢Ø¨ÙŠ Ù‚Ø±Ø§Ø± Ø¯Ø§Ø±Ø¯	4	posht / Ù¾Ø´Øª	1	shey'e zard (biroun) / (kharej) [az/e] shey'e abi gharar darad. / Ø´ÙŠØ¡ Ø²Ø±Ø¯ (Ø¨ÙŠØ±ÙˆÙ†) / (Ø®Ø§Ø±Ø¬) [Ø§Ø²] Ø´ÙŠØ¡ Ø¢Ø¨ÙŠ Ù‚Ø±Ø§Ø± Ø¯Ø§Ø±Ø¯	4	biroun / kharej / Ø¨ÙŠØ±ÙˆÙ† / Ø®Ø§Ø±Ø¬	2	shey'e zard (bala)ye shey'e abi gharar darad. / Ø´ÙŠØ¡ Ø²Ø±Ø¯ (Ø¨Ø§Ù„Ø§)ÙŠ Ø´ÙŠØ¡ Ø¢Ø¨ÙŠ Ù‚Ø±Ø§Ø± Ø¯Ø§Ø±Ø¯	4	bala / Ø¨Ø§Ù„Ø§	2	shey'e zard (bala)ye shey'e abi gharar darad. / .Ø´ÙŠØ¡ Ø²Ø±Ø¯ (Ø¨Ø§Ù„Ø§)ÙŠ Ø´ÙŠØ¡ Ø¢Ø¨ÙŠ Ù‚Ø±Ø§Ø± Ø¯Ø§Ø±Ø¯	4	bala / Ø¨Ø§Ù„Ø§	2	shey'e zard (biroun) / (kharej) [az/e] shey'e abi gharar darad. / Ø´ÙŠØ¡ Ø²Ø±Ø¯ (Ø¨ÙŠØ±ÙˆÙ†) / (Ø®Ø§Ø±Ø¬) [Ø§Ø²] Ø´ÙŠØ¡ Ø¢Ø¨ÙŠ Ù‚Ø±Ø§Ø± Ø¯Ø§Ø±Ø¯	4	biroun / kharej / Ø¨ÙŠØ±ÙˆÙ† / Ø®Ø§Ø±Ø¬	2	5	1	2	- spatial prepositions in Persian are called nominal prepositions. they have some common properties with nouns. / - some of the prepositions in this survey, have 2 possible translations(formal and informal). /	farsi	5	7	Test block 1|Test block 5|Test block 2|Test block 4|Test block 3|Test block 6
	Default Response Set	Anonymous				0	2014-11-03 11:54:03	2014-11-03 12:01:37	1	1	Finnish	Keltainen esine on sinisen esineen (sisÃ¤ssÃ¤).	4	sisÃ¤ssÃ¤	3	Keltainen esine on sinisen esineen (takana).	4	takana	3	Keltainen esine on sinisen esineen (ulkopuolella).	4	ulkopuolella	5	Keltainen esine on sinisen esineen (pÃ¤Ã¤llÃ¤).	4	pÃ¤Ã¤llÃ¤	2	Keltainen esine on sinisen esineen (ylÃ¤puolella).	4	ylÃ¤puolella	5	Keltainen esine on sinisen esineen (ulkopuolella).	4	ulkopuolella	5	5	1	3	Nothing special	Finnish, French	5	7	Test block 3|Test block 6|Test block 4|Test block 5|Test block 1|Test block 2
	Default Response Set	Anonymous				0	2014-11-10 09:56:37	2014-11-10 10:06:47	1	1	Finnish	Keltainen objekti on sinisen objektin (sisÃ¤llÃ¤).	4	sisÃ¤llÃ¤	3	Keltainen objekti on sinisen objektin (takana).	4	takana	3	Keltainen objekti on (ulkona) sinisestÃ¤ objektista.	4	ulkona	3	Keltainen objekti on sinisen objektin (pÃ¤Ã¤llÃ¤).	4	pÃ¤Ã¤llÃ¤	2	Keltainen objekti on sinisen objektin (ylÃ¤puolella).	4	ylÃ¤puolella	5	Keltainen objekti on (pois) sinisestÃ¤ objektista.	4	pois	1	4	1	2	-	Finnish	6	7	Test block 5|Test block 4|Test block 1|Test block 3|Test block 6|Test block 2
	Default Response Set	Anonymous				0	2014-11-10 15:51:24	2014-11-10 16:15:27	1	1	Finnish	Keltainen esine on sinisen esinee[n sisÃ¤llÃ¤].	4	Inside of. It's a postposition with a noun in genetive. The more common translation for "in" is the suffix -ssA: "Kirja on kaapissa", 'The book is in a cabinet".	1.5	Keltainen esine on sinisen esinee[n takana].	4	behind. A postposition with a noun in genetive. No alternative suffix.	3	Keltainen esine on sinisen esinee[n ulkopuolella].	4	outside. It's a postposition combined with the genetive form (-n) of the word before it.	5	Keltainen esine on sinisen esinee[n pÃ¤Ã¤llÃ¤].	4	On top of. It's again a postposition with a noun in genetive. However, this is not the most typical way of translating the English presposition "on". If the sentence would be "The book is on the table", the translation would be "Kirja on pÃ¶ydÃ¤llÃ¤", where -llÃ¤ is the suffix for location. The suffix (attached to a noun) is called adessive.	1.5	Keltainen esine on sinisen esinee[[n ylÃ¤puolella].	4	Above. Postposition with genetive noun. No alternative suffix	5	Keltainen esine on [pois sinisestÃ¤ esineestÃ¤].	5	Away + suffix indicating movement from inside of something. I don't know, if this is a correct translation. The example sentence should be more concrete. This is too artificial to make a decision.	1	4	1	2	The sentences were quite difficult to translate, because they didn't give any hint of context or "real life". There are no one-to-one translations to those in Finnish, so I'm quite unsure what you were looking for. If that was the point, then the choice of sentences was great :)	Finnish, English, Estonian	6	7	Test block 3|Test block 4|Test block 1|Test block 2|Test block 5|Test block 6
	Default Response Set	Anonymous				0	2014-11-03 08:37:01	2014-11-03 08:48:24	1	1	franÃ§ais	L'objet jaune est (dans) l'objet bleu.	4	dans	1	L'objet jaune est (derriÃ¨re) l'objet bleu.	4	derriÃ¨re	2	L'objet jaune est (en dehors de) l'objet bleu.	4	en-dehors de	3.5	L'objet jaune est (sur) l'objet bleu.	4	sur	1	L'objet jaune est (au-dessus de) l'objet bleu.	4	au-dessus de	3.5	L'objet jaune est (loin de) l'objet bleu (?).	4	(loin de)	1.5	5	1	1	Je ne suis pas sÃ»re pour "off".	FranÃ§ais	5	7	Test block 5|Test block 6|Test block 3|Test block 1|Test block 2|Test block 4
	Default Response Set	Anonymous				0	2014-11-08 15:32:31	2014-11-08 15:41:21	1	1	French	L'objet jaune est (dans) l'objet bleu.	4	dans	1	L'objet jaune est (derriÃ¨re) l'objet bleu.	4	derriÃ¨re	4	L'objet jaune est (en dehors de) l'objet bleu.	4	en dehors de	4	L'objet jaune est (sur) l'objet bleu.	4	sur	1	L'objet jaune est (au dessus de) l'objet bleu.	4	au-dessus de	4	L'objet jaune est (hors de) l'objet bleu.	4	hors de	2	5	1	4	No comments.	English and French	7	7	Test block 3|Test block 4|Test block 1|Test block 5|Test block 2|Test block 6
	Default Response Set	Anonymous				0	2014-11-08 16:19:56	2014-11-08 16:28:08	1	1	French	(dans)	4	(dans)	1	(derriÃ¨re)	4	(derriÃ¨re)	3	(en dehors de)	5	(en dehors de)	4	(sur)	4	(sur)	1	(sur)	4	(sur)	1	(hors)	4	(hors)	1	3	1	1	no	English- Arabic	7	5	Test block 5|Test block 4|Test block 1|Test block 6|Test block 2|Test block 3
	Default Response Set	Anonymous				0	2014-11-10 11:12:45	2014-11-10 11:46:49	1	1	Georgian	kviteli sagani aris lurj sagan(shi) / áƒ§áƒ•áƒ˜áƒ—áƒ”áƒšáƒ˜ áƒ¡áƒáƒ’áƒáƒœáƒ˜ áƒáƒ áƒ˜áƒ¡ áƒšáƒ£áƒ áƒ¯ áƒ¡áƒáƒ’áƒáƒœ(áƒ¨áƒ˜)	4	shi / áƒ¨áƒ˜	1	kviteli sagani aris lurji sagnis (ukan), / áƒ§áƒ•áƒ˜áƒ—áƒ”áƒšáƒ˜ áƒ¡áƒáƒ’áƒáƒœáƒ˜ áƒáƒ áƒ˜áƒ¡ áƒšáƒ£áƒ áƒ¯áƒ˜ áƒ¡áƒáƒ’áƒœáƒ˜áƒ¡ (áƒ£áƒ™áƒáƒœ)	5	ukan / áƒ£áƒ™áƒáƒœ	2	kviteli sagani aris lurji sagnis (garet), / áƒ§áƒ•áƒ˜áƒ—áƒ”áƒšáƒ˜ áƒ¡áƒáƒ’áƒáƒœáƒ˜ áƒáƒ áƒ˜áƒ¡ áƒšáƒ£áƒ áƒ¯áƒ˜ áƒ¡áƒáƒ’áƒœáƒ˜áƒ¡ (áƒ’áƒáƒ áƒ”áƒ—) / /	5	garet / áƒ’áƒáƒ áƒ”áƒ—	2	kviteli sagani aris lurj sagan(ze) / áƒ§áƒ•áƒ˜áƒ—áƒ”áƒšáƒ˜ áƒ¡áƒáƒ’áƒáƒœáƒ˜ áƒáƒ áƒ˜áƒ¡ áƒšáƒ£áƒ áƒ¯ áƒ¡áƒáƒ’áƒáƒœ(áƒ–áƒ”)	4	ze / áƒ–áƒ”	1	kviteli sagani aris lurji sagnis zemot / áƒ§áƒ•áƒ˜áƒ—áƒ”áƒšáƒ˜ áƒ¡áƒáƒ’áƒáƒœáƒ˜ áƒáƒ áƒ˜áƒ¡ áƒšáƒ£áƒ áƒ¯áƒ˜ áƒ¡áƒáƒ’áƒœáƒ˜áƒ¡ áƒ–áƒ”áƒ›áƒáƒ—	5	zemot / áƒ–áƒ”áƒ›áƒáƒ—	2	kviteli sagani aris lurj saganze (maghla), / áƒ§áƒ•áƒ˜áƒ—áƒ”áƒšáƒ˜ áƒ¡áƒáƒ’áƒáƒœáƒ˜ áƒáƒ áƒ˜áƒ¡ áƒšáƒ£áƒ áƒ¯ áƒ¡áƒáƒ’áƒáƒœáƒ–áƒ” (áƒ›áƒáƒ¦áƒšáƒ)	5	Maghla / áƒ›áƒáƒ¦áƒšáƒ	2	4	1	1	Yes I have some surveys in Psycholinguistics	Georgian, Russian, English	7	7	Test block 6|Test block 2|Test block 3|Test block 1|Test block 5|Test block 4
	Default Response Set	Anonymous				0	2014-10-25 13:44:15	2014-10-25 13:53:01	1	1	German	Das gelbe Objekt ist (in) dem blauen Objekt.	4	in	1	Das gelbe Objekt ist (hinter) dem blauen Objekt.	4	hinter	2	Das gelbe Objekt ist (auÃŸerhalb) des blauen Objekts.	4	auÃŸerhalb	3	Das gelbe Objekt ist (auf) dem blauen Objekt.	4	auf	1	Das gelbe Objekt ist (Ã¼ber) dem blauen Objekt.	4	Ã¼ber	2	Das gelbe Objekt ist (abseits) des blauen Objekts	4	abseits	2	4	1	1	None.	German	6	7	Test block 5|Test block 6|Test block 4|Test block 3|Test block 1|Test block 2
	Default Response Set	Anonymous				0	2014-10-31 16:49:02	2014-10-31 16:55:03	1	1	German	Das gelbe Objekt ist (in) dem blauen Objekt	4	in	1	Das gelbe Objekt ist (hinter( dem blauen Objekt	4	hinter	2	Das gelbe Objekt ist (ausserhalb) des blauen Objekts	4	ausserhalb	3	Das gelbe Objekt ist (auf) dem blauen Objekt	4	auf	1	Das gelbe Subjekt ist (Ã¼ber) dem blauen Objekt	4	Ã¼ber	2	Das gelbe Objekt ist (jenseits) des blauen Objekts. / P-genitive	4	jenseits	2	5	1	2	no	German	5	7	Test block 6|Test block 2|Test block 5|Test block 3|Test block 1|Test block 4
	Default Response Set	Anonymous				0	2014-10-31 17:00:26	2014-10-31 17:11:43	1	1	German	Der gelbe Gegenstand ist {in} dem blauen Gegenstand.	4	in [+dative case in German]	1	Der gelbe Gegenstand ist hint dem blauen Gegenstand.	4	behind [+ dative in German]	2	Der gelbe Gegenstand ist {aus} dem blauen Gegenstand. [again, neither the English nor the German make sense to me, so this is just the literal translation]	4	out [in German: +dative case]	1	Der gelbe Gegenstand ist {auf} dem blauen Gegenstand.	4	on [+dative case in German]	1	Der gelbe Gegenstand ist {Ã¼ber} dem blauen Gegenstand.	4	above [+ dative case in German]	2	(I don't really understand the English sentence; does 'off' mean 'not touching' here?) / Der gelbe Gegenstand ist {neben} dem blauen Gegenstand. [but that would be 'next to']	4	next to	2	5	1	2	The first two examples didn't make much sense to me. For German spatial expressions case is also important - locative meanings mostly correlate with dative case.	German	6	7	Test block 6|Test block 3|Test block 2|Test block 5|Test block 4|Test block 1
	Default Response Set	Anonymous				0	2014-11-01 21:52:06	2014-11-01 22:01:01	1	1	german	Das gelbe Objekt befindet sich (im) blauen Objekt.	4	in	1	Das gelbe Viereck befindet sich (hinter) dem blauen Objekt.	4	hinter	2	Das gelbe Rechteck befindet sich (neben) dem blauen Objekt.	4	neben	2	Der gelbe Kreis liegt (auf) dem blauen Viereck.	4	auf	1	Der gelbe Kreis befindet sich (oberhalb) des blauen Rechtecks.	4	oberhalb	3	Der gelbe Kreis befindet sich (oberhalb) des blauen Rechtecks.	4	oberhalb	3	5	1	2	I don't know anything about your experiment design, but the translation approach seems to be misleading - for me, it would have been more natural just to describe the images in my native language without being biased by the English phrase.	german, french	5	7	Test block 1|Test block 4|Test block 2|Test block 3|Test block 5|Test block 6
	Default Response Set	Anonymous				0	2014-11-07 19:05:33	2014-11-07 19:13:34	1	1	German	Das gelbe Objekt ist [in] dem/ [im] blauen Objekt.	4	in, but in plus dem (i.e.-DEF.SG.DAT) is contracted to "im" in most cases	1	Das gelbe Object ist [hinter] dem blauen Object.	4	hinter	2	Das gelbe Objekt ist [auÃŸerhalb] des blauen Objektes.	4	auÃŸerhalb	3	Das gelbe Objekt ist [auf] dem blauen Objekt.	4	auf	1	Das gelbe Objekt ist [Ã¼ber] dem blauen Objekt.	4	Ã¼ber	2	Das gelbe Objekt ist [Ã¼ber] dem blauen Objekt.	4	Ã¼ber	2	4	1	2	Ask which cases the prepositions take.	German	6	7	Test block 2|Test block 6|Test block 1|Test block 5|Test block 4|Test block 3
	Default Response Set	Anonymous				0	2014-11-07 19:12:55	2014-11-07 19:19:11	1	1	German	Der gelbe Gegenstand ist (in) dem blauen Gegenstand.	4	in	1	Der gelbe Gegenstand ist (hinter) dem blauen Gegenstand.	4	behind	2	Der gelbe Gegenstand ist auÃŸerhalb des blauen Gegenstandes.	4	outside	3	Der gelbe Gegenstand ist (auf) dem blauen Gegenstand.	4	on	1	Der gelbe Gegenstand ist (Ã¼ber) dem blauen Gegenstand.	4	above	2	Der gelbe Gegenstand ist (Ã¼ber) dem blauen Gegenstand.	4	above	2	5	1	2	.	English, French	7	7	Test block 1|Test block 2|Test block 4|Test block 6|Test block 5|Test block 3
	Default Response Set	Anonymous				0	2014-11-07 19:22:46	2014-11-07 19:33:11	1	1	German	das gelbe objekt ist (in) dem blauen objekt	4	in	1	das gelbe objekt ist (hinter) dem blauen objekt	4	hinter	2	das gelbe Objekt ist aus dem blauen objekt heraus	5	aus .. heraus	3	das gelbe Objekt ist (auf) dem blauen Objekt. /	4	auf	1	das gelb e objket ist (oberhalb) des blauen objekts	5	oberhalb	3	das blaue gelbe ist (vom) blauen objekt (herunter)	5	von ... herunter	4	5	1	4	the question 'what is your field ,,, ' does not let me choose more than one	german englishi	6	7	Test block 4|Test block 2|Test block 6|Test block 1|Test block 3|Test block 5
	Default Response Set	Anonymous				0	2014-11-07 20:23:40	2014-11-07 20:33:19	1	1	German	Das gelbe Objekt ist im blauen Objekt.	4	im (contraction of "in" and the definite article)	1	Das gelbe Objekt ist hinter dem blauen Objekt.	4	hinter	2	Das gelbe Objekt ist auÃŸerhalb des blauen Objekts.	4	auÃŸerhalb	3	Das gelbe Objekt ist auf dem blauen Objekt.	4	auf	1	Das gelbe Objekt ist Ã¼ber dem blauen Objekt	4	Ã¼ber	2	Das gelbe Objekt ist Ã¼ber dem blauen Objekt.	4	Ã¼ber	2	5	1	3	1) In the question "What is your field...", I cannot tick on more than one choice. / 2) The distinction between "off" and "above" was not clear from the picture.	German	5	7	Test block 3|Test block 1|Test block 4|Test block 6|Test block 5|Test block 2
	Default Response Set	Anonymous				0	2014-11-07 21:32:40	2014-11-07 21:55:18	1	1	German	Der gelbe Gegenstand befindet sich (in) dem blauen Gegenstand.	4	in	1	Der gelbe Gegenstand befindet sich (hinter) dem blauen Gegenstand.	4	hinter	2	Der gelbe Gegenstand befindet sich (auÃŸerhalb) des blauen Gegestands.	4	auÃŸerhalb	3	Der gelbe Gegenstand befindet sich (auf) dem blauen Gegenstand.	4	auf	1	Der gelbe Gegenstand befindet sich (Ã¼ber) dem blauen Gegenstand.	4	Ã¼ber	2	Der gelbe Gegenstand ist (weit entfernt vom) blauen Gegenstand.	5	(weit entfernt vom)	4	5	1	2	In the above question "What is your field of study (choose all that apply)?", you cannot select all that apply because the software only lets you choose one.	German, English	6	7	Test block 2|Test block 4|Test block 5|Test block 3|Test block 6|Test block 1
	Default Response Set	Anonymous				0	2014-11-08 16:15:57	2014-11-08 16:23:18	1	1	german	Der blaue Gegenstand ist (im) blauen Gegenstand.	4	im	1	Der gelbe Gegenstand ist (hinter) dem blauen Gegenstand.	4	hinter	2	Der gelebe Gegenstand ist (ausserhalb) des blauen Gegenstand.	4	ausserhalb	3	Der gelbe Gegenstand ist (auf) dem blauen Gegenstand.	4	auf	1	Der gelebe Gegenstand ist (Ã¼ber) dem blauen Gegenstand.	4	Ã¼ber	2	Der gelbe Gegenstand ist (nicht auf) dem blauen Gegenstand.	4	nicht auf	2	5	1	2	no comment	german	6	7	Test block 1|Test block 3|Test block 4|Test block 2|Test block 6|Test block 5
	Default Response Set	Anonymous				0	2014-11-08 18:27:00	2014-11-08 18:35:25	1	1	German	Das gelbe Objekt ist (im) blauen Objekt.	4	im (=in dem, masculine / neutral form vs. in, feminine e.g. ist in der blauen Kiste).	1	Das gelbe Objekt is (hinter) dem blauen Objekt.	4	hinter	2	Das gelbe Objekt ist (ausserhalb) des blauen Objekts.	4	ausserhalb /	3	Das gelbe Objekt ist (auf) dem blauen Objekt.	4	auf	1	Das gelbe Objekt ist (Ã¼ber) dem blauen Objekt.	4	Ã¼ber	2	Das gelbe Objekt ist (weg) vom blauen Objekt.	4	weg	1	5	1	2	It took longer than 5 minutes.. ;) and I think that only linguists can do this survey (i.e., notions like adposition etc are not always known to lay persons..).	German, French	6	7	Test block 1|Test block 3|Test block 6|Test block 4|Test block 2|Test block 5
	Default Response Set	Anonymous				0	2014-11-08 19:16:38	2014-11-08 19:24:43	1	1	german	Das gelbe Obekt ist (in) dem blauen Objekt	4	in	1	Das gelbe Objekt ist (hinter) dem blauen Objekt	4	hinter	2	Das gelbe Objekt ist (auÃŸerhalb) des blauen Objekts	4	auÃŸerhalb	3	Das gelbe Ojekt ist (auf) dem blauen Objekt	4	auf	1	Das gelbe Objekt ist (Ã¼ber) dem blauen Objekt	4	Ã¼ber	2	Das gelbe Objekt ist (entfernt von) dem blauen Objekt	5	entfernt von	3	4	1	3	nothing	german	4	7	Test block 5|Test block 2|Test block 4|Test block 6|Test block 1|Test block 3
	Default Response Set	Anonymous				0	2014-11-10 09:03:45	2014-11-10 09:10:39	1	1	German	Das gelbe Objekt ist [in] dem blauen Objekt.	4	in	1	Das gelbe Objekt ist [hinter] dem blauen Objekt.	4	hinter	2	Das gelbe Objekt ist auÃŸerhalb des blauen Objekts.	4	auÃŸerhalb	3	Das gelbe Objekt ist [auf] dem blauen Objekt.	4	auf	1	Das gelbe Objekt ist [Ã¼ber] dem blauen Objekt.	4	Ã¼ber	2	Das gelbe Objekt ist [Ã¼ber] dem blauen Objekt.	4	Ã¼ber	2	4	1	2	no comments	German	6	7	Test block 6|Test block 2|Test block 3|Test block 5|Test block 1|Test block 4
	Default Response Set	Anonymous				0	2014-11-10 10:02:08	2014-11-10 10:07:33	1	1	German	Das gelbe O. ist (im) blauen O.	4	im	1	Das gelbe Objekt ist (hinter) dem blauen O.	4	hinter	2	Das gelbe O. ist (auÃŸerhalb des) blauen O.	4	(auÃŸerhalb des)	4	Das gelbe Objekt ist (auf) dem blauen Objekt.	4	auf	1	Das gelbe O. ist (Ã¼ber) dem blauen O.	4	Ã¼ber	2	Das gelbe Objekt ist (Ã¼ber) dem blauen Objekt.	4	Ã¼ber	2	4	1	1	No.	German	5	7	Test block 4|Test block 6|Test block 2|Test block 3|Test block 1|Test block 5
	Default Response Set	Anonymous				0	2014-11-11 10:55:26	2014-11-11 11:03:19	1	1	German	Das gelbe Objekt ist (in) dem blauen Objekt.	4	in	1	Das gelbe Objekt ist (hinter) dem blauen Objekt.	4	hinter	2	Das gelbe Objekt ist (auÃŸerhalb) des blauen Objektes.	4	auÃŸerhalb	3	Das gelbe Objekt ist (auf) dem blauen Objekt.	4	auf	1	Das gelbe Objekt ist (oberhalb) dem blauen Objekt.	4	oberhalb	3	Das gelbe Objekt befindet sich (abseits) des blauen Objekts.	4	abseits	2	4	1	1	in German, there are more possibilites to translate the prepositions than the ones I mentioned.	German	5	7	Test block 2|Test block 6|Test block 3|Test block 5|Test block 1|Test block 4
	Default Response Set	Anonymous				0	2014-10-31 16:48:24	2014-10-31 16:57:11	1	1	hebrew	×”××•×‘×™×™×§×˜ ×”×¦×”×•×‘ (×‘×ª×•×š) ×”××•×‘×™×™×§×˜ ×”×›×—×•×œ	1	be'toCH	2	×”××•×‘×™×™×§×˜ (×ž××—×•×¨×™) ×¢×œ ×”××•×‘×™×™×§×˜ ×”×›×—×•×œ	5	me'aCHorey	4	×”××•×‘×™×™×§×˜ ×”×¦×”×•×‘ (×ž×—×•×¥) ×œ××•×‘×™×™×§×˜ ×”×›×—×•×œ	2	mi'CHouts	2	×”××•×‘×™×™×§×˜ ×”×¦×”×•×‘ ×”×•× (×¢×œ) ×”××•×‘×™×™×§×˜ ×”×›×—×•×œ	4	on / upon	1	×”××•×‘×™×™×§×˜ ×”×¦×”×•×‘ ×”×•× (×ž×¢×œ) ×”××•×‘×™×™×§×˜ ×”×›×—×•×œ	4	me'al	2	×”××•×‘×™×™×§×˜ ×”×¦×”×•×‘ (×›×‘×•×™) ×”××•×‘×™×™×§×˜ ×”×›×—×•×œ	2	qavouy	2	5	1	1	Good luck collegues	French	7	6	Test block 4|Test block 2|Test block 6|Test block 5|Test block 3|Test block 1
	Default Response Set	Anonymous				0	2014-10-31 17:06:58	2014-11-01 10:24:08	1	1	Hebrew	hakhefez hatzahov hoo (betokh) hakhefez haqakhol / ×”×—×¤×¥ ×”×¦×”×•×‘ ×”×•× (×‘×ª×•×š) ×”×—×¤×¥ ×”×›×—×•×œ	4	(betokh) / (×‘×ª×•×š)	2	hakhefetz hatzahov hoo (me'akhorey) hakhefetz haqakhol / ×”×—×¤×¥ ×”×¦×”×•×‘ ×”×•× (×ž××—×•×¨×™) ×”×—×¤×¥ ×”×›×—×•×œ	4	(me'akhorey) / (×ž××—×•×¨×™)	4	hakhefetz hatzahov hoo (mikhootz) lakhefetz haqakhol / ×”×—×¤×¥ ×”×¦×”×•×‘ ×”×•× (×ž×—×•×¥) ×œ×—×¤×¥ ×”×›×—×•×œ /	4	(mikhootz) / (×ž×—×•×¥)	2	hakhefetz hatzahov hoo (a'l) hakhefetz haqakhol / ×”×—×¤×¥ ×”×¦×”×•×‘ ×”×•× (×¢×œ) ×”×—×¤×¥ ×”×›×—×•×œ	4	(a'l) / (×¢×œ)	1	hakhefetz hatzahov hoo (me'a'l) ha'khefetz haqakhol / ×”×—×¤×¥ ×”×¦×”×•×‘ ×”×•× (×ž×¢×œ) ×”×—×¤×¥ ×”×›×—×•×œ /	4	(me'a'l) [= above, on top of] / (×ž×¢×œ)	2	hakhefetz hatzahov hoo (bessamookh) lakhefetz haqakhol / ×”×—×¤×¥ ×”×¦×”×•×‘ ×”×•× (×‘×¡×ž×•×š) ×œ×—×¤×¥ ×”×›×—×•×œ	4	(bessamookh) / (×‘×¡×ž×•×š)	3	3	1	2	epistemology and history of linguistics, cognitive linguistics	Hebrew	6	7	Test block 5|Test block 2|Test block 3|Test block 4|Test block 1|Test block 6
	Default Response Set	Anonymous				0	2014-11-01 19:33:35	2014-11-01 19:49:47	1	1	Hebrew	ha-xefets ha-tahov (be-tox) ha-xefets ha-kaxol / ×”×—×¤×¥ ×”×¦×”×•×‘ (×‘×ª×•×š) ×”×—×¤×¥ ×”×›×—×•×œ	4	be-tox / ×‘×ª×•×š	2	ha-xefets ha-tsahov (me-axorey) ha-xefets ha-kaxol / ×”×—×¤×¥ ×”×¦×”×•×‘ (×ž××—×•×¨×™) ×”×—×¤×¥ ×”×›×—×•×œ	4	me-axorey / ×ž××—×•×¨×™	4	ha-xefets ha-tsahov (mi-xuts la-)xefets ha-kaxol / ×”×—×¤×¥ ×”×¦×”×•×‘ (×ž×—×•×¥ ×œ)×—×¤×¥ ×”×›×—×•×œ	4	mi-xuc la / ×ž×—×•×¥ ×œ	3	ha-xefets ha-tsahov (al) ha-xefets ha-kaxol / ×”×—×¤×¥ ×”×¦×”×•×‘ (×¢×œ) ×”×—×¤×¥ ×”×›×—×•×œ	4	al / ×¢×œ	1	[ha-xefets ha-tsahov nimtsa (me-al) ha-xecef ha-kaxol] / ×”×—×¤×¥ ×”×¦×”×•×‘ × ×ž×¦× (×ž×¢×œ) ×”×—×¤×¥ ×”×›×—×•×œ	4	me-al / ×ž×¢×œ	2	there is no way of saying this. I would say 'not on' / ha-xefec ha-tsahov (lo al) ha-xefets ha-kaxol / ×”×—×¤×¥ ×”×¦×”×•×‘ (×œ× ×¢×œ) ×”×—×¤×¥ ×”×›×—×•×œ	5	lo al / ×œ× ×¢×œ	2	5	1	2	I wasn't sure whether to classify these words as addpositions, some of them are clearly made out of two words, so me-al is 'from on', be-tox is 'in-interior' and me-axorey is 'from-behind'	English, Hebrew, Spanish. I am quite fluent in French too though I make mistakes.	6	7	Test block 5|Test block 3|Test block 2|Test block 4|Test block 6|Test block 1
	Default Response Set	Anonymous				0	2014-11-08 16:22:54	2014-11-08 16:41:41	1	1	Hebrew	hachefetz hatsahov nimtsa (betoch) hachefetz hakachol / ×”×—×¤×¥ ×”×¦×”×•×‘ × ×ž×¦× (×‘×ª×•×š) ×”×—×¤×¥ ×”×›×—×•×œ	4	betoch / ×‘×ª×•×š	1.5	hachefetz hatsahov nimtsa (me'achorei) hachefetz hakachol / ×”×—×¤×¥ ×”×¦×”×•×‘ × ×ž×¦× (×ž××—×•×¨×™) ×”×—×¤×¥ ×”×›×—×•×œ	4	me'achorei / ×ž××—×•×¨×™	4.25	hachefetz hatsahov nimtsa (mechuts) lachefetz hakachol / ×”×—×¤×¥ ×”×¦×”×•×‘ × ×ž×¦× (×ž×—×•×¥) ×œ×—×¤×¥ ×”×›×—×•×œ	4	mechutz / ×ž×—×•×¥	2	hachefetz hatsahov munach (al) hachefetz hakachol / ×”×—×¤×¥ ×”×¦×”×•×‘ ×ž×•× ×— (×¢×œ) ×”×—×¤×¥ ×”×›×—×•×œ	4	al / ×¢×œ	1	hachefetz hatsahov nimtsa (me'al) hachefetz hakachol / ×”×—×¤×¥ ×”×¦×”×•×‘ × ×ž×¦× (×ž×¢×œ) ×”×—×¤×¥ ×”×›×—×•×œ	4	me'al / ×ž×¢×œ	2	I don't know how to translate it.	5	n/a		5	3	2	1. I made an error in the "out of" question and I cannot go back. I only put "out" in parentheses instead of "out of". "Out of" is "mechutz le" ×ž×—×•×¥ ×œ and the second part (le) is attached to the noun. / / 2. Whenever I wrote "ch" in translation, I was referring to /x/ in IPA.	Hebrew, ~English	6	7	Test block 2|Test block 4|Test block 6|Test block 5|Test block 1|Test block 3
	Default Response Set	Anonymous				0	2014-11-08 18:42:19	2014-11-08 19:16:34	1	1	Hebrew	ha-obyekt ha-tsahov hu [be-tox] ha-obyekt ha-kaxol / ×”××•×‘×™×™×§×˜ ×”×¦×”×•×‘ ×”×•× [×‘×ª×•×š] ×”××•×‘×™×™×§×˜ ×”×›×—×•×œ	4	be-tox / ×‘×ª×•×š	2	ha-obyekt ha-tsahov hu [me-axorey] ha-obyekt ha-kaxol / ×”××•×‘×™×™×§×˜ ×”×¦×”×•×‘ ×”×•× [×ž××—×•×¨×™] ×”××•×‘×™×™×§×˜ ×”×›×—×•×œ	4	me-axorey / ×ž××—×•×¨×™	4	ha-obyekt ha-tsahov hu [mi-xuts l]a-obyekt ha-kahol / ×”××•×‘×™×™×§×˜ ×”×¦×”×•×‘ ×”×•× [×ž×—×•×¥ ×œ]××•×‘×™×™×§×˜ ×”×›×—×•×œ	5	mi-xuts le / ×ž×—×•×¥ ×œ	3	ha-obyekt ha-tsahov hu [al] ha-obyekt ha-kaxol / ×”××•×‘×™×™×§×˜ ×”×¦×”×•×‘ ×”×•× [×¢×œ] ×”××•×‘×™×™×§×˜ ×”×›×—×•×œ	4	[al] / ×¢×œ	1	ha-obyekt ha-tsahov hu [me-al] ha-obyekt ha-kaxol / ×”××•×‘×™×™×§×˜ ×”×¦×”×•×‘ ×”×•× [×ž×¢×œ] ×”××•×‘×™×™×§×˜ ×”×›×—×•×œ	4	me-al / ×ž×¢×œ	2	ha-obyekt ha-tshaov hu [me-al] ha-obyekt ha-kaxol / ×”××•×‘×™×™×§×˜ ×”×¦×”×•×‘ ×”×•× [×ž×¢×œ] ×”××•×‘×™×™×§×˜ ×”×›×—×•×œ	4	me-al / ×ž×¢×œ	2	3	1	1	I transcripted the Hebrew translations roughly as in IPA.	Hebrew	5	7	Test block 3|Test block 4|Test block 6|Test block 5|Test block 1|Test block 2
	Default Response Set	Anonymous				0	2014-11-10 06:37:11	2014-11-10 06:52:12	1	1	Hebrew	Hadavar hatzahov (betoh) hadavar hakahol. / .×”×“×‘×¨ ×”×¦×”×•×‘ (×‘×ª×•×š) ×”×“×‘×¨ ×”×›×—×•×œ	4	betoh N / ×‘×ª×•×š N /	2	Hadavar hatzahov (meahorey) hadavar hakahol. / .×”×“×‘×¨ ×”×¦×”×•×‘ (×ž××—×•×¨×™) ×”×“×‘×¨ ×”×›×—×•×œ	4	meahorey N / ×ž××—×•×¨×™ N /	4	Hadavar hatzahov (mihutz le)davar hakahol	5	mihutz le-N	3	Hadavar hatzahov (al) hadavar hakahol. / .×”×“×‘×¨ ×”×¦×”×•×‘ (×¢×œ) ×”×“×‘×¨ ×”×›×—×•×œ	4	al N / / ×¢×œ N	1	Hadavar hatzahov (meal) hadavar hakahol. / .×”×“×‘×¨ ×”×¦×”×•×‘ (×ž×¢×œ) ×”×“×‘×¨ ×”×›×—×•×œ	4	meal N / ×ž×¢×œ N /	2	Hadavar hatzahov (meal) hadavar hakahol. / .×”×“×‘×¨ ×”×¦×”×•×‘ (×ž×¢×œ) ×”×“×‘×¨ ×”×›×—×•×œ	4	meal N / ×ž×¢×œ N	2	4	1	1	note that in Hebrew both the English prepositions 'above' and 'off' are realized by the same lexical item 'meal' /	Hungarian, Romanian, Hebrew, English	7	7	Test block 3|Test block 4|Test block 1|Test block 5|Test block 2|Test block 6
	Default Response Set	Anonymous				0	2014-11-07 22:17:36	2014-11-07 22:25:37	1	1	hungarian	A sÃ¡rga tÃ¡rgy a kÃ©k tÃ¡rgy(ban) van.	2	ban	1	A sÃ¡rga tÃ¡rgy a kÃ©k tÃ¡rgy (mÃ¶gÃ¶tt) van.	4	mÃ¶gÃ¶tt	2	A sÃ¡rga tÃ¡rgy a kÃ©k tÃ¡rgyon (kÃ­vÃ¼l) van.	4	kÃ­vÃ¼l	2	A sÃ¡rga tÃ¡rgy a kÃ©k tÃ¡rgy(on) van.	1	on	1	A sÃ¡rga tÃ¡rgy a kÃ©k tÃ¡rgy (fÃ¶lÃ¶tt) van.	4	fÃ¶lÃ¶tt	2	A sÃ¡rga tÃ¡rgy a kÃ©k tÃ¡rgyon kÃ­vÃ¼l van.	4	kÃ­vÃ¼l	2	5	1	2	nope	Hungarian	5	7	Test block 3|Test block 1|Test block 5|Test block 4|Test block 2|Test block 6
	Default Response Set	Anonymous				0	2014-11-10 06:19:07	2014-11-10 06:37:01	1	1	Hungarian	A sÃ¡rga tÃ¡rgy a kÃ©k tÃ¡rgy(ban) van.	2	N-ban	1	A sÃ¡rga tÃ¡rgy a kÃ©k tÃ¡rgy (mÃ¶gÃ¶tt) van.	4	N mÃ¶gÃ¶tt	2	A sÃ¡rga tÃ¡rgy a kÃ©k tÃ¡rgy-on kÃ¬vÃ¼l van. /	5	N-on kÃ¬vÃ¼l / N-affix postposition	3	A sÃ¡rga tÃ¡rgy a kÃ©k tÃ¡rgy(on) van.	2	N-on	1	A sÃ¡rga tÃ¡rgy a kÃ©k tÃ¡rgy (fÃ¶lÃ¶tt) van.	4	fÃ¶lÃ¶tt	2	A sÃ¡rga tÃ¡rgy a kÃ©k tÃ¡rgy(tÃ³l tÃ¡vol) van. /	5	N-tÃ³l tÃ¡vol	3	4	1	1	The sentence 'The yellow object is off the blue object' can be realized in Hungarian in two ways. / 1. N-suffix+postposition / 2. negating the sentence resulting in 'not on N ' - gloss provided below: / A sÃ¡rga tÃ¡rgy nincs a kÃ©k tÃ¡rgy-on. / the blue object is not the blue object-suff. on / 'The yellow object is not on the blue object.'	Hungarian, Romanian, Hebrew, English	7	7	Test block 1|Test block 5|Test block 3|Test block 2|Test block 4|Test block 6
	Default Response Set	Anonymous				0	2014-10-27 10:51:22	2014-10-27 11:01:09	1	1	Italian	l'oggetto giallo Ã¨ (ne)ll'oggetto blu	4	in	1	l'oggetto giallo Ã¨ dietro l'oggetto blu	4	dietro	2	l'oggetto giallo Ã¨ (fuori dal)l'oggetto blu	4	fuori da	3	l'oggetto giallo Ã¨ (su)ll'oggetto blu	4	su	1	L'oggetto giallo Ã¨ (sopra) l'oggetto blu	4	sopra	2	l'oggetto giallo Ã¨ (fuori dal)l'oggetto blu	4	fuori da	3	5	1	2	in some cases you asked about number of syllables for thing that more than a word long. e.g.: Italian "fuori da" is a two word 3 syllable complex preposition. At least under certain analysis.	Italian and Italian Sign Language	5	7	Test block 5|Test block 3|Test block 6|Test block 4|Test block 1|Test block 2
	Default Response Set	Anonymous				0	2014-11-07 19:38:25	2014-11-07 19:49:49	1	1	Italian	L'oggetto giallo Ã¨ dentro quello blu.	4	dentro	2	L'oggetto giallo Ã¨ posizionato dietro l'oggetto blu.	4	dietro	2	L'oggetto giallo non Ã¨ incluso in quello blu.	5	non Ã¨ incluso	5	L'oggetto giallo Ã¨ sopra quello blu.	4	sopra	2	L'oggetto giallo Ã¨ posizionato al di sopra di quello blu.	4	al di sopra	4	L'oggetto giallo si trova al di fuori di quello blu.	4	al di fuori	4	3	1	1	I don't have any comments, but I do wish you good luck with your research!	Italian	5	7	Test block 3|Test block 5|Test block 4|Test block 6|Test block 2|Test block 1
	Default Response Set	Anonymous				0	2014-11-10 08:55:18	2014-11-10 09:02:48	1	1	Italian	L'oggetto giallo e' (nel)l'oggetto blu.	4	nell'	1	L'oggetto giallo e' (dietro) l'oggetto blu.	4	dietro	2	L'oggetto giallo e' (al di fuori del)l'oggetto blu.	4	al di fuori di	5	L'oggetto giallo e' (sul)l'oggetto blu. /	4	sull'	1	L'oggetto giallo e' (sopra) l'oggetto blu.	4	sopra	2	L'oggetto giallo e' (lontano dal)l'oggetto blu.	4	lontano da	4	4	5	4	computer science	Italian	5	7	Test block 2|Test block 1|Test block 4|Test block 5|Test block 3|Test block 6
	Default Response Set	Anonymous				0	2014-11-01 17:48:31	2014-11-01 18:06:43	1	1	Japanese	kiiroi mono ga aoi mono (no naka ni) aru / é»„è‰²ã„ã‚‚ã®ãŒé’ã„ã‚‚ã®(ã®ä¸­ã«)ã‚ã‚‹	5	no naka ni / ã®ä¸­ã«	4	kiiro mono ga aoi mono (no ushiro ni) aru / é»„è‰²ã„ã‚‚ã®ãŒé’ã„ã‚‚ã®(ã®å¾Œã‚ã«)ã‚ã‚‹	5	no ushiro ni / ã®å¾Œã‚ã«	5	kiiroi mono ga aoi mono (no soto ni) aru / é»„è‰²ã„ã‚‚ã®ãŒé’ã„ã‚‚ã®(ã®å¤–ã«)ã‚ã‚‹	5	no soto ni / ã®å¤–ã«	4	kiiroi mono ga aoi mono (no ue ni) aru / é»„è‰²ã„ã‚‚ã®ãŒé’ã„ã‚‚ã®(ã®ä¸Šã«)ã‚ã‚‹	5	no ue ni / ã®ä¸Šã«	4	kiiroi mono ga aoi mono (no ue ni) aru / é»„è‰²ã„ã‚‚ã®ãŒé’ã„ã‚‚ã®(ã®ä¸Šã«)ã‚ã‚‹ /	5	no ue ni / ã®ä¸Šã«	4	kiiroi mono ga aoi mono (kara hanarete) iru / é»„è‰²ã„ã‚‚ã®ãŒé’ã„ã‚‚ã®(ã‹ã‚‰é›¢ã‚Œã¦)ã„ã‚‹	5	kara hanarete / ã‹ã‚‰é›¢ã‚Œã¦	6	5	1	2	All the prepositions (except "off") I translated in the survey have following structure: genitive Case-marker "no" + noun + dative Case-marker "ni". As for "off", it has the structure genitive Case-marker "no" + the infinitive/gerundive form of the verb "hanare", which means "leave".	Japanese	5	7	Test block 4|Test block 1|Test block 2|Test block 6|Test block 5|Test block 3
	Default Response Set	Anonymous				0	2014-11-08 19:02:41	2014-11-08 19:14:28	1	1	Kannada	haladi vastu niili vastuvina (olage) ide	4	olage	3	haladi vastu niili vastuvina (hinde) ide.	4	hinde	2	haladi vastu niili vastuvina (horage) ide	4	horage	3	haladi vastu niili vastuvina (mele) ide.	4	mele	2	haladi vastu niili vastuvina (mele) ide	4	mele	2	haladi vastu niili vastuginta (bere) ide	4	bere	2	5	1	2	Field Linguistics	Kannada	6	7	Test block 2|Test block 6|Test block 5|Test block 1|Test block 4|Test block 3
	Default Response Set	Anonymous				0	2014-10-31 17:06:23	2014-10-31 20:31:37	1	1	Lithuanian	Geltonas daiktas yra mÄ—lyn"ame" daikt"e". (locative case)	2	Not translated as such, case marker on noun and adjective.	1.33333	Geltonas daiktas yra (uÅ¾) mÄ—lino daikto.	4	uÅ¾	1	No direct way to express it. Would use negation plus locative case: / Negation on the verb: / Geltonas daiktas _n_Ä—ra mÄ—lyn_ame_ daikt_e_ / Negation on the DP (less natural) / Geltonas daiktas yra "ne" mÄ—lyn_ame_ daikt_e_ /	5	does not apply		Geltonas daiktas yra (ant) mÄ—lyno daikto.	4	ant	1	Geltonas daiktas yra (virÅ¡) mÄ—lyno daikto.	4	virÅ¡	1	Do you 1- simply mean that the yellow object is outside of the blue object or 2- that it is over it or 3- that it came out of the blue object? / / 1: same as first case (negation + locative case marker) / 2: preposition virÅ¡ (and genitive): Geltonas daiktas (yra) virÅ¡ mÄ—lyno daikto. / 3: preposition iÅ¡: Geltonas daiktas [movement verb] iÅ¡ mÄ—lyno daikto.	4	2: virÅ¡ / 3: iÅ¡	1	4	1	1	Can't indicate more than one field of study above (although it's written "choose all that apply"). You can add Specific language. We were two people discussing the data.	Lithuanian + French	5	7	Test block 3|Test block 1|Test block 6|Test block 2|Test block 5|Test block 4
	Default Response Set	Anonymous				0	2014-11-02 08:33:38	2014-11-02 08:57:20	1	1	Lithuanian	Geltonas daiktas yra mÄ—lyn(ame) daikt(e).	2	-ame (masc. sg., adjective ending, all stems, undetermined flexion), -e (masc. sg., nominal ending, o-stems)	2	Geltonas daiktas yra (uÅ¾) mÄ—lyno daikto.	4	uÅ¾	1	Geltonas daiktas yra (uÅ¾) mÄ—lyno daikto.	4	uÅ¾	1	Geltonas daiktas yra (ant) mÄ—lyno daikto.	4	ant	1	Geltonas daiktas yra virÅ¡ mÄ—lyno daikto.	4	virÅ¡	1	Geltonas daiktas yra (uÅ¾) mÄ—lyno daikto.	4	uÅ¾	1	4	1	1	Lithuanian does not usually distinguish between "off", "behind" and "out of".	French	5	6	Test block 3|Test block 5|Test block 2|Test block 6|Test block 4|Test block 1
	Default Response Set	Anonymous				0	2014-11-03 16:19:45	2014-11-03 17:13:26	1	1	Moroccan Arabic	É¦adakÊƒÊƒi lli SfeR kajn (f) É¦adakÊƒÊƒi lli zrÉ™q / / Ù‡Ø¯ÙƒØ´ Ù„ØµÙØ± ÙƒÙŠÙ† (Ù) Ù‡Ø¯ÙƒØ´ Ù„Ø²Ø±Ù‚	4	(f) / (Ù)	1	É¦adakÊƒÊƒi lli SfeR kajn (muR) É¦adakÊƒÊƒi lli zrÉ™q / / Ù‡Ø¯ÙƒØ´ Ù„ØµÙØ± ÙƒÙŠÙ†( Ù…ÙˆØ±)Ù‡Ø¯ÙƒØ´ Ù„Ø²Ø±Ù‚	4	(muR) / ( Ù…ÙˆØ±)	1	É¦adakÊƒÊƒi lli SfeR kajn (Ê•la brra) d É¦adakÊƒÊƒi lli zrÉ™q / / Ù‡Ø¯ÙƒØ´ Ù„ØµÙØ± ÙƒÙŠÙ† (Ø¹Ù„ Ø¨Ø±) Ø¯ Ù‡Ø¯ÙƒØ´ Ù„Ø²Ø±Ù‚	4	Ê•la brra / Ø¹Ù„ Ø¨Ø±	2	É¦adakÊƒÊƒi lli SfÉ™R kajn( fuq) É¦adakÊƒÊƒi lli ZRÉ™q / Ù‡Ø¯ÙƒØ´ Ù„ØµÙØ± ÙƒÙŠÙ† ÙÙˆÙ‚ Ù‡Ø¯ÙƒØ´ Ù„Ø²Ø±Ù‚	4	fuq / ÙÙˆÙ‚	1	É¦adakÊƒÊƒi lli SfeR kajn (fuq) É¦adakÊƒÊƒi lli zrÉ™q / / Ù‡Ø¯ÙƒØ´ Ù„ØµÙØ± ÙƒÙŠÙ†( ÙÙˆÙ‚) Ù‡Ø¯ÙƒØ´ Ù„Ø²Ø±Ù‚	4	(fuq) / (ÙÙˆÙ‚)	1	É¦adakÊƒÊƒi lli SfeR kajn (Ê•la brra) d É¦adakÊƒÊƒi lli zrÉ™q / / Ù‡Ø¯ÙƒØ´ Ù„ØµÙØ± ÙƒÙŠÙ† (Ø¹Ù„ Ø¨Ø±) Ø¯ Ù‡Ø¯ÙƒØ´ Ù„Ø²Ø±Ù‚	4	(Ê•la brra) / / (Ø¹Ù„ Ø¨Ø±)	2	4	1	1	my comment is about the writing system I adopted in wriitng in Moroccan Arabic. Actually, the latter variety of Arabic is the one spoken in Morocco, Yet, it has many dialects, but they do not differ much in the prepositions I've translated. The dialects are mutually inteligible. Moroccan Arabic has no official wriitng system. It is mostly used in speech but never in writing. I adopted the Standar…	I speak French, English, Tashlhit Berber, but none of them I speak with native level proficiency.	5	7	Test block 4|Test block 1|Test block 6|Test block 5|Test block 2|Test block 3
	Default Response Set	Anonymous				0	2014-10-31 18:15:14	2014-10-31 18:19:53	1	1	Norwegian	(i)	4	i	1	(bak)	4	bak	1	ute av	4	ute	2	(pÃ¥)	4	pÃ¥	1	(over)	4	over	2	(av)	4	av	1	5	4	2	French studies	Norwegian	5	7	Test block 3|Test block 2|Test block 1|Test block 6|Test block 5|Test block 4
	Default Response Set	Anonymous				0	2014-11-04 09:56:50	2014-11-04 10:10:20	1	1	Persian	Å¡ey'-e zard (dÃ¢xel-e) Å¡ey'-e Ã¢bi ast. / Ø´ÛŒ Ø²Ø±Ø¯ (Ø¯Ø§Ø®Ù„) Ø´ÛŒ Ø¢Ø¨ÛŒ Ø§Ø³Øª.	4	dÃ¢xel / Ø¯Ø§Ø®Ù„	2	Å¡ey'-e zard (poÅ¡t-e) Å¡ey'-e Ã¢bi ast. / Ø´ÛŒ Ø²Ø±Ø¯ (Ù¾Ø´Øª) Ø´ÛŒ Ø¢Ø¨ÛŒ Ø§Ø³Øª	4	poÅ¡t / Ù¾Ø´Øª	1	Å¡ey'-e zard (birun-e) Å¡ey'e Ã¢bi ast. / / Ø´ÛŒ Ø²Ø±Ø¯ Ø¨ÛŒØ±ÙˆÙ† Ø´ÛŒ Ø¢Ø¨ÛŒ Ø§Ø³Øª.	4	birun / Ø¨ÛŒØ±ÙˆÙ†	2	Å¡ey'-e zard (ru-ye) Å¡ey'-e Ã¢bi ast. / Ø´ÛŒ Ø²Ø±Ø¯ Ø±ÙˆÛŒ Ø´ÛŒ Ø¢Ø¨ÛŒ Ø§Ø³Øª.	4	ru(y) / Ø±ÙˆÛŒ /	1	shey'-e zard (bÃ¢lÃ¢-ye) shey'-e Ã¢bi ast. / Ø´ÛŒâ€Œ Ø²Ø±Ø¯ (Ø¨Ø§Ù„Ø§ÛŒ) Ø´ÛŒ Ø¢Ø¨ÛŒ Ø§Ø³Øª.	4	bÃ¢lÃ¢ / Ø¨Ø§Ù„Ø§	2	Å¡ey'-e zard (xÃ¢rej-e) Å¡ey'-e Ã¢bi ast. / Ø´ÛŒ Ø²Ø±Ø¯ (Ø®Ø§Ø±Ø¬) Ø´ÛŒ Ø¢Ø¨ÛŒ Ø§Ø³Øª.	4	xÃ¢rej / Ø®Ø§Ø±Ø¬ /	2	3	1	1	Non<	Persian	4	7	Test block 5|Test block 2|Test block 3|Test block 4|Test block 6|Test block 1
	Default Response Set	Anonymous				0	2014-11-04 13:16:25	2014-11-04 13:28:51	1	1	polish	Å¼Ã³Å‚ty przedmiot jest ( w ) niebieskim przedmiocie	4	w	1	Å¼Ã³Å‚ty przedmiot jest (za) niebieskim przedmiotem	4	za	1	Å¼Ã³Å‚ty przemdiot jest (poza) niebieskim przedmiotem	4	poza	2	Å¼Ã³Å‚ty przemdiot jest (na) niebieskim przedmiocie	4	na	1	Å¼Ã³Å‚ty przemdiot jest (nad) niebieskim przedmiotem	4	nad	1	Å¼Ã³Å‚ty przemdiot jest (poza) niebieskim przedmiotem	4	poza	2	5	1	1	I don't see the difference between the two last sentences (off vs. out of)	french, spanish, polish	4	7	Test block 2|Test block 1|Test block 4|Test block 5|Test block 6|Test block 3
	Default Response Set	Anonymous				0	2014-10-31 17:44:12	2014-10-31 17:52:16	1	1	portuguese	O objeto amarelo esta (dentro) do objeto azul.	4	dentro	2	O objeto amarelo esta (atras) do objeto azul.	4	atras	2	O objeto amarelo esta (fora) do objeto azul.	4	fora	2	O objeto amarelo esta (em cima) do objeto azul.	4	em cima	3	The objeto esta (em cima) do objeto azul.	4	em cima	3	je ne comprends pas en anglais...	5	?		4	5	2	I study Didactique des langues.	French	5	5	Test block 2|Test block 1|Test block 4|Test block 3|Test block 5|Test block 6
	Default Response Set	Anonymous				0	2014-10-31 19:16:06	2014-10-31 19:40:23	1	1	Romanian	Obiectul galben este (Ã®n) obiectul albastru.	4	Ã®n	1	Obiectul galben este (Ã®n spatele) obiectului albastru.	4	Ã®n spatele	4	Obiectul galben este (Ã®n afara) obiectului albastru.	4	Ã®n afara	4	Obiectul galben este (pe) obiectul albastru.	4	pe	1	Obiectul galben este (deasupra) obiectului albastru.	4	deasupra	3	Obiectul galben este (alÄƒturi de) obiectul albastru.	4	alÄƒturi de	4	5	1	3	French linguistics	Romanian	5	7	Test block 2|Test block 3|Test block 1|Test block 5|Test block 4|Test block 6
	Default Response Set	Anonymous				0	2014-10-31 22:29:16	2014-10-31 23:10:04	1	1	Russian	Zheltyj predmet (v) golubom predmete / Ð–ÐµÐ»Ñ‚Ñ‹Ð¹ Ð¿Ñ€ÐµÐ´Ð¼ÐµÑ‚ (Ð²) ÑÐ¸Ð½ÐµÐ¼ Ð¿Ñ€ÐµÐ´Ð¼ÐµÑ‚Ðµ	4	v / Ð²	0	Zheltyj predmet (za) golubym predmetom / Ð–ÐµÐ»Ñ‚Ñ‹Ð¹ Ð¿Ñ€ÐµÐ´Ð¼ÐµÑ‚ (Ð·Ð°) Ð³Ð¾Ð»ÑƒÐ±Ñ‹Ð¼ Ð¿Ñ€ÐµÐ´Ð¼ÐµÑ‚Ð¾Ð¼	4	za / Ð·Ð°	1	Zheltyj predmet (iz) golubogo predmeta / Ð–ÐµÐ»Ñ‚Ñ‹Ð¹ Ð¿Ñ€ÐµÐ´Ð¼ÐµÑ‚ (Ð¸Ð·) Ð³Ð¾Ð»ÑƒÐ±Ð¾Ð³Ð¾ Ð¿Ñ€ÐµÐ¼ÐµÑ‚Ð°	4	iz / Ð¸Ð·	1	Zheltyj predmet (na) sinem predmete / Ð–ÐµÐ»Ñ‚Ñ‹Ð¹ Ð¿Ñ€ÐµÐ´Ð¼ÐµÑ‚ (Ð½Ð°) ÑÐ¸Ð½ÐµÐ¼ Ð¿Ñ€ÐµÐ´Ð¼ÐµÑ‚Ðµ	4	na / Ð½Ð°	1	Zheltyj predmet (nad) sinim predmetom / Ð–ÐµÐ»Ñ‚Ñ‹Ð¹ Ð¿Ñ€ÐµÐ´Ð¼ÐµÑ‚ (Ð½Ð°Ð´) ÑÐ¸Ð½Ð¸Ð¼ Ð¿Ñ€ÐµÐ´Ð¼ÐµÑ‚Ð¾Ð¼ /	4	nad / Ð½Ð°Ð´	1	Zheltyj predmet (nÐ°d) golybym predmetom / Ð–ÐµÐ»Ñ‚Ñ‹Ð¹ Ð¿Ñ€ÐµÐ´Ð¼ÐµÑ‚ (Ð½Ð°Ð´) Ð³Ð¾Ð»ÑƒÐ±Ñ‹Ð¼ Ð¿Ñ€ÐµÐ´Ð¼ÐµÑ‚Ð¾Ð¼	4	nad / Ð½Ð°Ð´	1	4	1	3	It seems as if OVER and OFF are translated equally by NAD, it is really difficult to deliver/provide the mouvement nuance of OFF in Russian without using a verb accompaning or instead of the preposition. Contrary to the Russian translation IZ where this mouvement nuance (removing of the yellow object out of the blue object) can be rendered with the preposition IZ alone, without any verb. An inter…	Russian	5	7	Test block 1|Test block 5|Test block 4|Test block 6|Test block 3|Test block 2
	Default Response Set	Anonymous				0	2014-10-31 22:42:54	2014-10-31 23:25:22	1	1	Russian	Zheltyi predmet naxoditsja (vnytri) sinego / Ð–ÐµÐ»Ñ‚Ñ‹Ð¹ Ð¿Ñ€ÐµÐ´Ð¼ÐµÑ‚ Ð½Ð°Ñ…Ð¾Ð´Ð¸Ñ‚Ñ (Ð²Ð½ÑƒÑ‚Ñ€Ð¸) ÑÐ¸Ð½ÐµÐ³Ð¾	5	vnutri / Ð²Ð½ÑƒÑ‚Ñ€Ð¸ / (in most cases, "vnutri" is an adverb, but as inthis case, it is followed by a noun, it could be exceptionally considered a preposition)	2	Zheltyi predmet naxoditsja (za) sinim. / Ð–ÐµÐ»Ñ‚Ñ‹Ð¹ Ð¿Ñ€ÐµÐ´Ð¼ÐµÑ‚ Ð½Ð°Ñ…Ð¾Ð´Ð¸Ñ‚Ñ (Ð·Ð°) ÑÐ¸Ð½Ð¸Ð¼	4	za / Ð·Ð°	1	Zheltyi predmet (vytashili = VERB = 'was taken out') (iz = PREPOSITION = 'out') sinego / Ð–ÐµÐ»Ñ‚Ñ‹Ð¹ Ð¿Ñ€ÐµÐ´Ð¼ÐµÑ‚ (Ð²Ñ‹Ñ‚Ð°Ñ‰Ð¸Ð»Ð¸) (Ð¸Ð·) ÑÐ¸Ð½ÐµÐ³Ð¾ / (impossible to use only a preposition to be precise enough. Otherwise, it could be "vne" or "za predelami" that I used earlier. The prefix "vy" means 'out'). PREFIX+VERB+PREPOSTION are all obligatory	5	vy(root) iz / Ð²Ñ‹(root) Ð¸Ð·	4.5	Zheltyi predmet naxoditsja (na) sinem / Ð–ÐµÐ»Ñ‚Ñ‹Ð¹ Ð¿Ñ€ÐµÐ´Ð¼ÐµÑ‚ Ð½Ð°Ñ…Ð¾Ð´Ð¸Ñ‚Ñ (Ð½Ð°) ÑÐ¸Ð½ÐµÐ¼	4	na / Ð½Ð°	1	Zheltyi predmet naxoditsja (nad) sinim predmetom / Ð–ÐµÐ»Ñ‚Ñ‹Ð¹ Ð¿Ñ€ÐµÐ´Ð¼ÐµÑ‚ Ð½Ð°Ñ…Ð¾Ð´Ð¸Ñ‚ÑÑ (Ð½Ð°Ð´) ÑÐ¸Ð½Ð¸Ð¼ Ð¿Ñ€ÐµÐ´Ð¼ÐµÑ‚Ð¾Ð¼.	4	nad / Ð½Ð°Ð´	1	Zheltyi predmet naxoditsja (za predelami) sinego / Ð–ÐµÐ»Ñ‚Ñ‹Ð¹ Ð¿Ñ€ÐµÐ´Ð¼ÐµÑ‚ Ð½Ð°Ñ…Ð¾Ð´Ð¸Ñ‚Ñ (Ð·Ð° Ð¿Ñ€ÐµÐ´ÐµÐ»Ð°Ð¼Ð¸) ÑÐ¸Ð½ÐµÐ³Ð¾	2	za predelami / Ð·Ð° Ð¿Ñ€ÐµÐ´ÐµÐ»Ð°Ð¼Ð¸ / (if I only put the affix "za", then the meaning will change for "behind")	5	5	1	2	Second language acquisition (Englihs, Russian, French) + psycholingusitics, language and space / It was difficult to translate "off" and "out of" into Russian. The translations into Russian may not sound completely natural. I ma interestged in this study. Could I learn more about its goals?	Russian	7	7	Test block 5|Test block 2|Test block 1|Test block 6|Test block 3|Test block 4
	Default Response Set	Anonymous				0	2014-11-08 15:26:18	2014-11-08 15:40:23	1	1	Russian	Russian: Zholtyj predmet (vnutri) golubogo predmeta.	4	vnutri = inside	2	Russian: Zholtyj predmet (za) golubym predmetom.	4	za = behind	1	Russian: Zholtyj predmet vynut (iz) golubogo predmeta.	4	iz = out	1	zholtyj predmet (na) golubom predmete	4	na = on	1	Russian: Zholtyj predmet (nad) golubym predmetom	4	nad= above	1	zholtyj predmet podnialsia (s) golubogo predmeta or / zholtyj predmet otletajet (ot) golubogo predmeta	4	(s) = off or / (ot= from	1	5	1	3	auto-correct should be turned off; it autocorrected my Russian words	Russian, English	7	7	Test block 1|Test block 2|Test block 3|Test block 5|Test block 4|Test block 6
	Default Response Set	Anonymous				0	2014-11-01 16:34:29	2014-11-01 17:50:39	1	1	sardinian (variety: logudorese)	Sa cosa gialla est (in (intr' 'e)) sa cosa blu	4	in (inside of)	2.66667	Sa cosa gialla est (in secus de) sa cosa blu.	4	in back of	4	Sa cosa gialla est (in foras de) sa cosa blu	4	out of	4	Sa cosa gialla est ((in) supra (de)) sa cosa blu. / Pronunciation : / - (in supra) [i'supra]; / - (supra) ['supra]; / - (in supra de) short form [i'supre] / long form [i'supra de], with interdental [d] as in "this"	4	(on) top (of)	2.66667	Sa cosa gialla est (a supra (de)) sa cosa blu.	4	at over (of)	3	Sa cosa gialla est (in foras de) sa cosa blu / Pronunciation: (in foras de) = [i forar de], with interdental [d] as in "this"	4	out of	4	5	1	3	I've got a PhD in Linguistics but I first studied physics (in France: bac +5) / / In the case of logudorese sardinian, all three variants I indicated for certain prepositions can be used in a single dialect without any variation of meaning. / However, to say "behind", the translation will depend on the movement context, that is to say that if the speaker is moving (for example if he speaks while …	1. native french speaker / 2. native level proficiency in italian / and / 3. native level proficiency in a variety of logudorese sardinian	5	7	Test block 6|Test block 4|Test block 1|Test block 3|Test block 2|Test block 5
	Default Response Set	Anonymous				0	2014-10-31 17:01:38	2014-10-31 17:21:37	1	1	Serbian	Å½uti predmet je (u) plavom predmetu.	4	u	1	Å½uti predmet je (iza) plavog predmeta.	4	iza	2	Two options: / 1) Å½uti predmet je (izvan) plavog predmeta. / 2) Å½uti predmet je (van) plavog predmeta.	4	1) izvan / 2) van	1.5	Å½uti predmet je (na) plavom predmetu.	4	na	1	Again two options: / 1) Å½uti predmet je (iznad) plavog predmeta. / 2) Å½uti predmet je (nad) plavim predmetom.	4	1) iznad / 2) nad	1.5	Å½uti predmet je (van) plavog predmeta.	4	van	1	3	1	1	As I have indicated inside the survey, in Serbian some spatial prepositions come in two forms (X and iz+X - 'iz' means from) - historically these two had different meaning (location vs. source), but nowadays the source meaning is lost, so they both ended up indicating location. / / When it comes to the preposition 'off', I think that there is no good equivalent in Serbian - my translation of that…	Serbian	6	7	Test block 1|Test block 4|Test block 3|Test block 5|Test block 2|Test block 6
	Default Response Set	Anonymous				0	2014-11-01 08:04:13	2014-11-01 08:27:35	1	1	Slovenian	rumeni predmet je v modrem predmetu.	4	V	1	rumeni predmet je "za" modrim predmetom.	4	ZA	1	rumeni predmet je izven modrega predmeta.	4	IZVEN	2	rumeni predmet je na modrem predmetu.	4	NA	1	rumeni predmet je "nad" modrim predmetom.	4	NAD	1	rumeni predmet je "izven" modrega predmeta.	4	IZVEN	2	5	1	2	I made a mistake in translating one of the sentences (The yellow object is off the blue object.). The translation should be: Rumeni predmet je "stran od" modrega predmeta. the preposition is STRAN OD (two words, two syllables). / / Also, if needed, i hold a rather extensive database of the affix semantics in Slovenian, on which nothing was published yet, because i was part of the EoSS project (ht…	slovenian, croatian	6	7	Test block 5|Test block 6|Test block 3|Test block 1|Test block 4|Test block 2
	Default Response Set	Anonymous				0	2014-11-02 11:59:49	2014-11-02 12:06:00	1	1	spanish	el objeto amarillo estÃ¡ (dentro) del objeto azul	4	dentro	2	el objeto amarillo estÃ¡ (detrÃ¡s) del objeto azul	4	detrÃ¡s	2	el objeto amarillo estÃ¡ (fuera) del objeto azul	4	fuera	2	el objecto amarillo esta (sobre) el objeto azul	4	sobre	2	el objeto azul estÃ¡ (arriba) del objeto azul	4	arriba	3	creo que este sentido no puede ser expresado, al menos en mi dialecto	5	NA		5	1	2	no	spanish	6	7	Test block 4|Test block 2|Test block 3|Test block 5|Test block 6|Test block 1
	Default Response Set	Anonymous				0	2014-11-08 18:01:57	2014-11-08 18:19:31	1	1	Spanish	El objeto amarillo estÃ¡ (en) el objeto azul.	4	en	1	El objeto amarillo estÃ¡ (detrÃ¡s de)l objeto azul.	5	detrÃ¡s de	3	El objeto amarillo estÃ¡ (fuera de)l objeto azul.	5	fuera de	3	El objeto amarillo estÃ¡ (sobre) el objeto azul.	4	sobre	2	El objeto amarillo estÃ¡ (sobre) el objeto azul.	4	sobre	2	El objeto amarillo estÃ¡ (fuera de)l objeto azul.	5	fuera de	3	5	4	2	In Spanish, even if we have single prepositions that are more or less equivalent to English ones like "above" ("sobre") or "behind" ("tras"), it is often more natural to use [adverb + preposition] phrases such as "encima de" (lit. "above of") or "detrÃ¡s de" (lit. "behind of"), especially in conversational discourse. I don't think there's any single word to translate "off" and "out of", but just …	Spanish	5	7	Test block 6|Test block 2|Test block 3|Test block 5|Test block 4|Test block 1
	Default Response Set	Anonymous				0	2014-11-01 08:40:12	2014-11-01 08:52:00	1	1	Swedish	Det gula fÃ¶remÃ¥let Ã¤r (i) det blÃ¥a fÃ¶remÃ¥let.	4	i	1	Det gula fÃ¶remÃ¥let Ã¤r (bakom) det blÃ¥a fÃ¶remÃ¥let.	4	bakom	2	Det gula fÃ¶remÃ¥let Ã¤r (utanfÃ¶r) det blÃ¥a fÃ¶remÃ¥let.	4	utanfÃ¶r	3	Det gula fÃ¶remÃ¥let Ã¤r (pÃ¥) det blÃ¥a fÃ¶remÃ¥let.	4	pÃ¥	1	Det gula fÃ¶remÃ¥let Ã¤r (ovanfÃ¶r) det blÃ¥a fÃ¶remÃ¥let.	4	ovanfÃ¶r	3	Det gula fÃ¶remÃ¥let Ã¤r (borta frÃ¥n) det blÃ¥a fÃ¶remÃ¥let.	4	borta frÃ¥n	3	5	2	2	The translation of "The yellow object is off the blue object" was not as straightforward as the other ones. / / Primary field of study: Philosophy of Language	Swedish	5	7	Test block 2|Test block 4|Test block 1|Test block 3|Test block 5|Test block 6
	Default Response Set	Anonymous				0	2014-11-11 13:10:34	2014-11-11 13:14:44	1	1	Swedish	det gula objektet Ã¤r (i) det blÃ¥ objektet	4	in	1	det gula objektet Ã¤r (bakom) det blÃ¥ objektet.	4	behind	2	det gula objektet Ã¤r (utanfÃ¶r) det blÃ¥ objektet	4	outside	3	Det gula objektet Ã¤r pÃ¥ det blÃ¥ objektet.	4	om	1	Det gula objektet Ã¤r ovanfÃ¶r det blÃ¥ objektet.	4	over	3	Det gula objektet Ã¤r (ovanfÃ¶r) det blÃ¥ objektet.	4	over	3	4	1	2	There was far too much text in the questions, it was hard to understand what you wanted.	Swedish, English.	6	7	Test block 6|Test block 5|Test block 4|Test block 3|Test block 1|Test block 2
	Default Response Set	Anonymous				0	2014-11-08 21:25:33	2014-11-08 22:41:45	1	1	Taiwan Mandarin	huangse de dongxi zai lanse de dongxi (limian). / é»ƒè‰²çš„æ±è¥¿åœ¨è—è‰²çš„æ±è¥¿(è£¡é¢)ã€‚	4	limian / è£¡é¢	2	Huangse de dongxi zai lanse de dongxi (houmian). / é»ƒè‰²çš„æ±è¥¿åœ¨è—è‰²çš„æ±è¥¿(å¾Œé¢)ã€‚	4	houmian / å¾Œé¢	2	huangse de dongxi zai lanse de dongxi (waimian). / é»ƒè‰²çš„æ±è¥¿åœ¨è—è‰²çš„æ±è¥¿å¤–é¢ã€‚	4	waimian / å¤–é¢	2	huangse de dongxi zai lanse de dongxi (shangmian). / é»ƒè‰²çš„æ±è¥¿åœ¨è—è‰²çš„æ±è¥¿(ä¸Šé¢)ã€‚	4	shangmian / ä¸Šé¢	2	huangse de dongxi zai lanse de dongxi (shangfang). / é»ƒè‰²çš„æ±è¥¿åœ¨è—è‰²çš„æ±è¥¿(ä¸Šæ–¹)ã€‚	4	shangfang / ä¸Šæ–¹	2	huangse de dongxi (likai) lanse de dongxi (biaomian).	5	likai...biaomian / é›¢é–‹...è¡¨é¢	4	4	1	1	1. There are multiple ways to translate these sentences into Mandarin, especially the ones with "out of" and "off". The verbs or sentence structures might also vary. 2. There is a range of variations for almost each and every "adposition" in Mandarin, e.g. li = limian = libian = litou ("inside"), which could also be zhong = zhizhong ("in, inside, among"). 3. The word classes of Mandarin are rathe…	Taiwan Mandarin and Taiwanese	6	7	Test block 2|Test block 1|Test block 4|Test block 3|Test block 5|Test block 6
	Default Response Set	Anonymous				0	2014-10-26 19:08:00	2014-10-26 19:20:36	1	1	Turkish	sarÄ± nesne mavi nesne-nin (iÃ§-i-nde) / yellow object blue object-gen inside-3s.poss-loc	4	iÃ§-i-nde / inside-3s.poss-loc	3	sarÄ± nesne mavi nesne-nin (arka-sÄ±-nda) / yellow object blue object-gen back-3s.poss-loc	4	arka-sÄ±-nda / back-3s.poss-loc	4	sarÄ± nesne mavi nesne-nin (dÄ±ÅŸ-Ä±-nda) / yellow object blue object-gen out-3s.poss-loc	4	dÄ±ÅŸ-Ä±-nda / out-3s.poss-loc	3	sarÄ± nesne mavi nesne-nin (Ã¼st-Ã¼-nde) / yellow object blue object-gen top-3s.poss-loc	4	Ã¼st-Ã¼-nde / top-3s.poss-loc	3	sarÄ± nesne mavi nesne-nin Ã¼st-Ã¼-nde / yellow object blue object-gen top-3s.poss-loc	4	Ã¼st-Ã¼-nde / top-3s.poss-loc	3	sarÄ± nesne mavi nesne-nin (dÄ±ÅŸ-Ä±-nda) / yellow object blue object-gen out-3s.poss-loc	4	dÄ±ÅŸ-Ä±-nda / out-3s.poss-loc	3	4	1	1	I don't think Turkish has a postposition equivalent to the English 'off'.	Turkish, English, French	6	7	Test block 1|Test block 2|Test block 5|Test block 6|Test block 4|Test block 3
	Default Response Set	Anonymous				0	2014-10-28 16:03:55	2014-10-28 16:25:17	1	1	Turkish	SarÄ± nesne mavi nesne(nin iÃ§inde).	5	-nin: genitive suffix, iÃ§: the interiors of something, -in: possessive suffix, -de: locative case marker.	4	SarÄ± nesne mavi nesne(nin arkasinda).	5	-nin: genitive sf., arka: back/rear, -sin: possessive suffix, -da: locative case marker.	5	SarÄ± nesne mavi nesne(nin disinda).	5	-nin: genitive suffix, dis: out, -in: possessive suffix, -da: locative case. Locative expressions in Turkish are expressed through a possessive phrase-looking adposition.	4	SarÄ± nesne mavi nesne(nin Ã¼zerinde).	5	-nin: genitive suff, Ã¼zer-: bound root meaning 'top', -in: possessive suffix, -de: locative case marker.	5	SarÄ± nesne mavi nesne(nin Ã¼stÃ¼nde/Ã¼zerinde).	3	-nin: genitive suff., Ã¼st/-Ã¼zer-: 'top', -in: possessive suff., -de: locative case. Turkish does not really distinguish between on and above on a grammatical basis.	4.5	SarÄ± nesne mavi nesne(den uzakta)	5	-den: ablative suffix, uzak: far, -ta: locative case marker. There's not direct translation of 'off' into Turkish. My translation is only an approximation.	4	3	1	1	Turkish encodes locational relations in a [Ground Noun+Gen Relation+Poss+Locative] structure.	Turkish	6	7	Test block 3|Test block 4|Test block 5|Test block 6|Test block 2|Test block 1
	Default Response Set	Anonymous				0	2014-11-11 12:06:13	2014-11-11 12:20:09	1	1	Turkish	SarÄ± cisim mavi cismin (iÃ§inde)	4	iÃ§inde	3	SarÄ± cisim mavi cismin (arkasÄ±nda)	4	#NAME?	4	SarÄ± cisim mavi cismin (dÄ±ÅŸÄ±nda)	4	dÄ±ÅŸÄ±nda	3	SarÄ± cisim mavi cismin (Ã¼stÃ¼nde)	4	Ã¼stÃ¼nde	3	SarÄ± cisim mavi cismin (Ã¼stÃ¼nde)	4	Ã¼stÃ¼nde	3	??? not sure what this sentence exactly means in English so I cannot really translate this into Turkish..	5	??? not sure what this sentence exactly means in English so I cannot really translate this into Turkish..		4	1	1	Not sure, I would compare my translations with other people's. Might be different ways of saying things. Such as for "object" you could say "cisim" but also "obje" or "nesne". Not the point of this study but still. Also Turkish doesn't really distinguish between "on top of" and "over". Both might be translated as "Ã¼stÃ¼nde" or "Ã¼zerinde"; they mean the same thing. I really didn't understand the…	Turkish	6	7	Test block 2|Test block 1|Test block 4|Test block 5|Test block 3|Test block 6
	Default Response Set	Anonymous				0	2014-11-09 00:49:14	2014-11-09 01:41:27	1	1	Urdu	peela jism neelay jism (main) mojud hai. / Ù¾ÛŒÙ„Û’ Ø¬Ø³Ù… Ù†ÛŒÙ„Ø§ Ø¬Ø³Ù… Ù…ÛŒÚº Ù…ÙˆØ¬ÙˆØ¯ ÛÛ’	4	main	1	peela jism neelay jism k (peechy) hai. / Ù¾ÛŒÙ„Û’ Ø¬Ø³Ù… Ù†ÛŒÙ„Ø§ Ø¬Ø³Ù… Ú©Û’ (Ù¾ÛŒÚ†Ú¾Û’) ÛÛ’	4	peechy	2	peela jisam neelay jism (se) aaya hai. / / Ù¾ÛŒÙ„Û’ Ø¬Ø³Ù… Ù†ÛŒÙ„Ø§ Ø¬Ø³Ù…( Ø³Û’) Ø¢ÛŒØ§ ÛÛ’	4	se (pronounced as say)	1	peela jism neelay jism (par) hai. / Ù¾ÛŒÙ„Û’ Ø¬Ø³Ù… Ù†ÛŒÙ„Ø§ Ø¬Ø³Ù… Ù¾Ø± ÛÛ’	4	par	1	peela jism neely jism k oopar hai. / Ù¾ÛŒÙ„Û’ Ø¬Ø³Ù… Ù†ÛŒÙ„Ø§ Ø¬Ø³Ù… Ú©Û’ Ø§ÙˆÙ¾Ø± ÛÛ’	5	oopar (It's am adj in Urdu)	2	peela jism neelay jism se (duur) hai. / Ù¾ÛŒÙ„Û’ Ø¬Ø³Ù… Ù†ÛŒÙ„Ø§ Ø¬Ø³Ù… Ø³Û’ Ø¯ÙˆØ± ÛÛ’	5	duur	1	4	1	1	Above and off are adjectives in Urdu and Punjabi. Wish I had an option to specify categorically.	Urdu, Punjabi	5	6	Test block 3|Test block 2|Test block 4|Test block 1|Test block 6|Test block 5
	Default Response Set	Anonymous				0	2014-11-09 13:38:47	2014-11-09 14:04:14	1	1	Vietnamese	Váº­t thá»ƒ mÃ u vÃ ng (á»Ÿ trong) váº­t thá»ƒ mÃ u xanh dÆ°Æ¡ng	4	á»Ÿ trong	2	Váº­t thá»ƒ mÃ u vÃ ng (á»Ÿ phÃ­a sau) váº­t thá»ƒ mÃ u xanh dÆ°Æ¡ng	4	á»Ÿ phÃ­a sau	3	Váº­t thá»ƒ mÃ u vÃ ng (á»Ÿ ngoÃ i) váº­t thá»ƒ mÃ u xanh dÆ°Æ¡ng	4	á»Ÿ ngoÃ i	2	Váº­t thá»ƒ mÃ u vÃ ng (á»Ÿ trÃªn) váº­t thá»ƒ mÃ u xanh dÆ°Æ¡ng	4	á»Ÿ trÃªn	2	Váº­t thá»ƒ mÃ u vÃ ng á»Ÿ trÃªn váº­t thá»ƒ mÃ u xanh dÆ°Æ¡ng	4	á»Ÿ trÃªn	2	Váº­t thá»ƒ mÃ u vÃ ng (á»Ÿ ngoÃ i) váº­t thá»ƒ mÃ u xanh dÆ°Æ¡ng	4	á»Ÿ ngoÃ i	2	5	5	1	Psycholinguistics	Vietnamese	7	7	Test block 5|Test block 2|Test block 4|Test block 6|Test block 1|Test block 3
																																					65				5.68	6.89333
																																					1
																																					3
																																					3
																																					3
													Q2(in)		Q4 (in)		Q6 (behind)		Q8 (behind)		Q10 (beside)		Q12 (beside)		Q14 (on)		Q16 (on)		Q18 (above)		Q20 (above)		Q22 (off)		Q24 (off)	What is your highest level of education?	What is your field of study (choose all that apply)?	How old are you?
																																				5	1	3
																																				2	4	1
																																				4	1	1
																																				5	1	4
																																			7	4.5	1	3
												burmese	4		2		4		2		4		3		4		3		4		3		4		3	5	1	4
																																			2	4	2	2
												Czech	4		1		4		1		4		1		4		1		4		1		4		2	4	1	1
												Danish	4		3		4		2		4		3		4		1		4		4		4		2	4	1	4
												Dutch	4		1		4		2		4		2		4		1		4		2		4		2	4.66667	1.66667	1.33333
												Esperanto	4		1		4		2		4		2		4		1		4		2		4		2	5	1	1
												Farsi	4		1		4		2		4		2		4		1		4		2		4		2	4	1	1
												Finnish	4		2.5		4		3		4		4.33333		4		1.83333		4		5		4		2.33333	4.33333	1	2.33333
																																			1.5	4.33333	1	2
																																			2	4	1	1
																																			2.33333	4.6	1	2.06667
																																			2.25	4	1.4	1.6
																																			2.5	4.5	1	1.5
																																			3.66667	4	2.33333	2.33333
																																			6	5	1	2
												Kannada	4		3		4		2		4		3		4		2		4		2		4		2	5	1	2
																																			1	4	1	1
												Moroccan Arabic	4		1		4		1		4		2		4		1		4		1		4		2	4	1	1
												Norwegian	4		1		4		1		4		2		4		1		4		2		4		1	5	4	2
												Persian	4		2		4		1		4		2		4		1		4		2		4		2	3	1	1
												polish	4		1		4		1		4		2		4		1		4		1		4		2	5	1	1
																																				4	5	2
												Romanian	4		1		4		4		4		4		4		1		4		3		4		4	5	1	3
																																			2.33333	4.66667	1	2.66667
												sardinian (variety: logudorese)	4		2.66667		4		4		4		4		4		2.66667		4		3		4		4	5	1	3
												Serbian	4		1		4		2		4		1.5		4		1		4		1.5		4		1	3	1	1
												Slovenian	4		1		4		1		4		2		4		1		4		1		4		2	5	1	2
																																			3	5	2.5	2
												Swedish	4		1		4		2		4		3		4		1		4		3		4		3	4.5	1.5	2
																																			4	4	1	1
																																			3.5	3.66667	1	1
																																			1	4	1	1
												Vietnamese	4		2		4		3		4		2		4		2		4		2		4		2	5	5	1
												affix verb	0	0	11	0	0	0	6	0	0	0	1	0	0	0	13	0	0	0	4	0	0	0	4
												affix noun	0	0	3	0	0	0	8	0	0	0	9	0	0	0	2	0	0	0	7	0	0	0	13
												other affix	0	0	2	0	0	0	2	0	0	0	4	0	0	0	1	0	0	0	4	0	0	0	3
												adposition	18	0	0	0	18	0	2	0	18	0	2	0	18	0	0	0	18	0	1	0	18	0	3
												other	0	0	0	0	0	0	0	0	0	0	0	0	0	0	0	0	0	0	1	0	0	0	0
												total	18	0	18	0	18	0	18	0	18	0	18	0	18	0	18	0	18	0	18	0	18	0	33

## Sheet: non indo european
	Q4 (in)	Q16 (on)	Q8 (behind)	Q12 (beside)	Q20 (above)	Q24 (off)
Arabic	1	2	3	3	2	3
Azerbaijani	3	4	2	2	3	2
boulou	2	2	2	3	2	3
burmese	2	3	2	3	3	3
Chinese	1.5	1	1.5	1.5	2	2
Farsi	1	1	2	2	2	2
Finnish	2.5	1.83333	3	4.33333	5	2.33333
hebrew	1.9	1	4.05	2.6	2	2.25
Japanese	4	4	5	4	4	6
Kannada	3	2	2	3	2	2
Moroccan Arabic	1	1	1	2	1	2
Persian	2	1	1	2	2	2
Taiwan Mandarin	2	2	2	2	2	4
Turkish	3.33333	3.66667	4.33333	3.33333	3.5	3.5
Urdu	1	1	2	1	2	1
Vietnamese	2	2	3	2	2	2
avg	2.07708	2.03125	2.49271	2.54792	2.46875	2.63021
	mechanical	non-mechanical
Arabic	1.5	2.75	1		1
Azerbaijani	3.5	2.25	0		2
boulou	2	2.5	1	0.0255735	3
burmese	2.5	2.75	1		4
Chinese	1.25	1.75	1		5
Finnish	2.16667	3.66667	1		6
hebrew	1.45	2.725	1		7
Japanese	4	4.75	1		8
Kannada	2.5	2.25	0		9
Moroccan Arabic	1	1.5	1		10
Taiwan Mandarin	2	2.5	1		11
Turkish	3.5	3.66667	1		12
Urdu	1	1.5	1		13
Vietnamese	2	2.25	1		14
hungarian	1	2.5	1		15
avg	2.09111	2.62056
